# Supplementary material for: Alternative fatty acid desaturation pathways revealed by deep profiling of total fatty acids in RAW 264.7 cell line
Source: J Lipid Res. 2023 Jul 10;64(8):100410. doi: 10.1016/j.jlr.2023.100410 (PMC10407907; doi:10.1016/j.jlr.2023.100410)
Supplement: Supplemental table [file mmc1.xlsx]

## Sheet: Supplemental Table S1
Supplemental Table S1. Relative quantification of fatty acids at the sum composition level in RAW 264.7 cells under control, SCD1 inhibition, and FADS2 inhibition conditions.
I/IIS	Control	SCD1 inhibition	FADS2 inhibition
FA(14:0)	0.2468 ± 0.0526	0.5628 ± 0.0923	0.4662 ± 0.0867
FA(14:1)	0.0174 ± 0.0038	0.0418 ± 0.0091	0.0257 ± 0.0080
FA(15:0)	0.0925 ± 0.0245	0.1596 ± 0.0233	0.1640 ± 0.0308
FA(15:1)	0.0059 ± 0.0018	0.0110 ± 0.0025	0.0068 ± 0.0011
FA(16:0)	11.3282 ± 2.1504	36.9470 ± 8.4230	21.6091 ± 2.9651
FA(16:1)	0.8802 ± 0.1613	1.4206 ± 0.2888	1.2710 ± 0.2669
FA(17:0)	0.1863 ± 0.0401	0.4886 ± 0.0914	0.3863 ± 0.0624
FA(17:1)	0.1555 ± 0.0272	0.3195 ± 0.0700	0.3109 ± 0.0633
FA(18:0)	11.4391 ± 2.2108	38.5536 ± 7.8474	21.5629 ± 2.9335
FA(18:1)	7.0925 ± 1.2218	9.5951 ± 2.1345	13.4882 ± 2.1964
FA(18:2)	0.5428 ± 0.1178	0.9837 ± 0.2155	0.8373 ± 0.1686
FA(18:3)	0.0265 ± 0.0135	0.0508 ± 0.0111	0.0315 ± 0.0048
FA(19:0)	0.0162 ± 0.0043	0.0369 ± 0.0064	0.0361 ± 0.0044
FA(19:1)	0.1143 ± 0.0211	0.1891 ± 0.0435	0.1959 ± 0.0384
FA(20:0)	0.1109 ± 0.0296	0.4888 ± 0.0868	0.2315 ± 0.0384
FA(20:1)	0.3640 ± 0.0705	0.8780 ± 0.2095	0.8301 ± 0.1351
FA(20:2)	0.4503 ± 0.0944	0.3846 ± 0.0930	0.5973 ± 0.1171
FA(20:3)	0.8306 ± 0.1673	0.7123 ± 0.1782	0.3750 ± 0.0723
FA(20:4)	0.5678 ± 0.1172	1.1006 ± 0.2544	0.9183 ± 0.1815
FA(20:5)	0.0705 ± 0.0147	0.1770 ± 0.0375	0.1158 ± 0.0245
FA(21:0)	0.0023 ± 0.0010	0.0062 ± 0.0009	0.0040 ± 0.0011
FA(21:1)	0.0066 ± 0.0012	0.0106 ± 0.0026	0.0151 ± 0.0030
FA(22:0)	0.0106 ± 0.0047	0.0485 ± 0.0122	0.0225 ± 0.0077
FA(22:1)	0.0537 ± 0.0133	0.1275 ± 0.0288	0.1092 ± 0.0257
FA(22:2)	0.0735 ± 0.0168	0.0430 ± 0.0107	0.1314 ± 0.0264
FA(22:3)	0.1842 ± 0.0413	0.1098 ± 0.0253	0.0659 ± 0.0108
FA(22:4)	0.1327 ± 0.0268	0.2545 ± 0.0637	0.2188 ± 0.0408
FA(22:5)	0.5021 ± 0.1010	1.0445 ± 0.2418	0.8524 ± 0.1711
FA(22:6)	0.4019 ± 0.0908	0.9114 ± 0.1930	0.7314 ± 0.1500
FA(23:0)	0.0020 ± 0.0011	0.0063 ± 0.0010	0.0036 ± 0.0015
FA(23:1)	0.0016 ± 0.0006	0.0031 ± 0.0009	0.0032 ± 0.0009
FA(24:0)	0.0038 ± 0.0022	0.0161 ± 0.0041	0.0081 ± 0.0036
FA(24:1)	0.0079 ± 0.0032	0.0154 ± 0.0038	0.0179 ± 0.0059
FA(24:2)	0.0154 ± 0.0043	0.0093 ± 0.0021	0.0328 ± 0.0084
FA(24:3)	0.0150 ± 0.0033	0.0075 ± 0.0017	0.0118 ± 0.0022
FA(24:4)	0.0132 ± 0.0028	0.0154 ± 0.0032	0.0254 ± 0.0056
FA(24:5)	0.0137 ± 0.0029	0.0339 ± 0.0073	0.0400 ± 0.0075
FA(24:6)	0.0227 ± 0.0048	0.0586 ± 0.0143	0.0211 ± 0.0040

## Sheet: Supplemental Table S2
Supplemental Table S2. Relative compositions (%) of C=C location isomers in 29 groups of fatty acids (FAs) in RAW 264.7 macrophage lipid extracts. The effects of inhibiting the SCD-1 or FADS2 enzymes relative to the control condition are also assessed in the lipidomes of RAW 264.7 cells. The measurements were performed with N = 6 biologically independent replicates.
Sample type	r.t/min	m/z	PB adduct	Species	C=C information & diagnostic ions for C=C position	Isomer ratio
raw cell scd1-inhibition 1	1.37345	348.251	[M+2-AP+H]+	FA 14:1	FA(14:1(Δ4)) 192.1,246.22, ;	FA(14:1(Δ4)) 100.0%;
raw cell scd1-inhibition 2	1.43402	348.251	[M+2-AP+H]+	FA 14:1	FA(14:1(Δ4)) 192.1,246.22, ;	FA(14:1(Δ4)) 100.0%;
raw cell scd1-inhibition 3	1.48328	348.253	[M+2-AP+H]+	FA 14:1	FA(14:1(Δ4)) 192.1,246.22, ;	FA(14:1(Δ4)) 100.0%;
raw cell scd1-inhibition 4	1.4216	348.252	[M+2-AP+H]+	FA 14:1	FA(14:1(Δ4)) 192.1,246.22, ;	FA(14:1(Δ4)) 100.0%;
raw cell scd1-inhibition 5	1.47895	348.252	[M+2-AP+H]+	FA 14:1	FA(14:1(Δ4)) 192.1,246.22, ;	FA(14:1(Δ4)) 100.0%;
raw cell scd1-inhibition 6	1.4933	348.253	[M+2-AP+H]+	FA 14:1	FA(14:1(Δ4)) 192.1,246.22, ;	FA(14:1(Δ4)) 100.0%;
raw cell ctrl-1	1.13327	348.247	[M+2-AP+H]+	FA 14:1	FA(14:1(Δ9)) 262.17,176.14, ;	FA(14:1(Δ9)) 100.0%;
raw cell ctrl-2	1.11847	348.249	[M+2-AP+H]+	FA 14:1	FA(14:1(Δ9)) 262.18,176.14, ;	FA(14:1(Δ9)) 100.0%;
raw cell ctrl-3	1.12618	348.248	[M+2-AP+H]+	FA 14:1	FA(14:1(Δ9)) 262.18,176.14, ;	FA(14:1(Δ9)) 100.0%;
raw cell ctrl-4	1.13085	348.25	[M+2-AP+H]+	FA 14:1	FA(14:1(Δ9)) 262.18,176.14, ;	FA(14:1(Δ9)) 100.0%;
raw cell ctrl-5	1.01751	348.247	[M+2-AP+H]+	FA 14:1	FA(14:1(Δ9)) 262.17,176.14, ;	FA(14:1(Δ9)) 100.0%;
raw cell ctrl-6	1.04406	348.248	[M+2-AP+H]+	FA 14:1	FA(14:1(Δ9)) 262.18,176.14, ;	FA(14:1(Δ9)) 100.0%;
raw cell fads2-inhibition 1	1.10548	348.251	[M+2-AP+H]+	FA 14:1	FA(14:1(Δ9)) 262.17,176.14, ;	FA(14:1(Δ9)) 100.0%;
raw cell fads2-inhibition 2	1.10182	348.251	[M+2-AP+H]+	FA 14:1	FA(14:1(Δ9)) 262.18,176.14, ;	FA(14:1(Δ9)) 100.0%;
raw cell fads2-inhibition 3	1.16848	348.251	[M+2-AP+H]+	FA 14:1	FA(14:1(Δ9)) 262.18,176.14, ;	FA(14:1(Δ9)) 100.0%;
raw cell fads2-inhibition 4	1.19833	348.251	[M+2-AP+H]+	FA 14:1	FA(14:1(Δ9)) 262.18,176.14, ;	FA(14:1(Δ9)) 100.0%;
raw cell fads2-inhibition 5	1.17132	348.251	[M+2-AP+H]+	FA 14:1	FA(14:1(Δ9)) 262.17,176.14, ;	FA(14:1(Δ9)) 100.0%;
raw cell fads2-inhibition 6	1.20018	348.251	[M+2-AP+H]+	FA 14:1	FA(14:1(Δ9)) 262.18,176.14, ;	FA(14:1(Δ9)) 100.0%;
raw cell scd1-inhibition 1	1.5618	376.279	[M+2-AP+H]+	FA 16:1	FA(16:1(Δ12)) 304.22,162.13, ;	FA(16:1(Δ12)) 3.38%;
					FA(16:1(Δ11)) 290.21,176.14, ;	FA(16:1(Δ11)) 1.77%;
					FA(16:1(Δ9)) 262.18,204.18, ;	FA(16:1(Δ9)) 15.94%;
					FA(16:1(Δ7)) 234.15,232.21, ;	FA(16:1(Δ7)) 9.5%;
					FA(16:1(Δ6)) 220.13,246.22, ;	FA(16:1(Δ6)) 65.96%;
					FA(16:1(Δ4)) 192.1,274.25, ;	FA(16:1(Δ4)) 3.46%;
raw cell scd1-inhibition 2	1.58276	376.279	[M+2-AP+H]+	FA 16:1	FA(16:1(Δ12)) 304.22,162.13, ;	FA(16:1(Δ12)) 3.02%;
					FA(16:1(Δ11)) 290.21,176.14, ;	FA(16:1(Δ11)) 1.59%;
					FA(16:1(Δ9)) 262.18,204.18, ; ;	FA(16:1(Δ9)) 16.43%
					FA(16:1(Δ7)) 234.15,232.21, ;	FA(16:1(Δ7)) 10.19%;
					FA(16:1(Δ6)) 220.13,246.22, ; ;	FA(16:1(Δ6)) 64.79%;
					FA(16:1(Δ4)) 192.1,274.25, ;	FA(16:1(Δ4)) 3.99%;
raw cell scd1-inhibition 3	1.58226	376.279	[M+2-AP+H]+	FA 16:1	FA(16:1(Δ12)) 304.22,162.13, ;	FA(16:1(Δ12)) 3.28%;
					FA(16:1(Δ11)) 290.21,176.14, ;	FA(16:1(Δ11)) 1.87%;
					FA(16:1(Δ9)) 262.18,204.18, ; ;	FA(16:1(Δ9)) 17.95%;
					FA(16:1(Δ7)) 234.15,232.21, ;	FA(16:1(Δ7)) 9.92%;
					FA(16:1(Δ6)) 220.13,246.22, ; ;	FA(16:1(Δ6)) 63.49%;
					FA(16:1(Δ4)) 192.1,274.25, ;	FA(16:1(Δ4)) 3.49%;
raw cell scd1-inhibition 4	1.57491	376.279	[M+2-AP+H]+	FA 16:1	FA(16:1(Δ12)) 304.22,162.13, ;	FA(16:1(Δ12)) 3.2%;
					FA(16:1(Δ11)) 290.21,176.14, ;	FA(16:1(Δ11)) 1.78%;
					FA(16:1(Δ9)) 262.18,204.18, ; ;	FA(16:1(Δ9)) 15.57%;
					FA(16:1(Δ7)) 234.15,232.21, ;	FA(16:1(Δ7)) 10.07%;
					FA(16:1(Δ6)) 220.13,246.22, ;	FA(16:1(Δ6)) 65.33%;
					FA(16:1(Δ4)) 192.1,274.25, ;	FA(16:1(Δ4)) 4.04%;
raw cell scd1-inhibition 5	1.60861	376.279	[M+2-AP+H]+	FA 16:1	FA(16:1(Δ12)) 304.22,162.13, ;	FA(16:1(Δ12)) 3.56%;
					FA(16:1(Δ11)) 290.21,176.14, ;	FA(16:1(Δ11)) 2.0%;
					FA(16:1(Δ9)) 262.18,204.18, ; ;	FA(16:1(Δ9)) 17.02%;
					FA(16:1(Δ7)) 234.15,232.21, ;	FA(16:1(Δ7)) 9.26%;
					FA(16:1(Δ6)) 220.13,246.22, ;	FA(16:1(Δ6)) 64.72%;
					FA(16:1(Δ4)) 192.1,274.25, ;	FA(16:1(Δ4)) 3.46%;
raw cell scd1-inhibition 6	1.61033	376.279	[M+2-AP+H]+	FA 16:1	FA(16:1(Δ12)) 304.22,162.13, ;	FA(16:1(Δ12)) 3.4%;
					FA(16:1(Δ11)) 290.21,176.14, ;	FA(16:1(Δ11)) 1.86%;
					FA(16:1(Δ9)) 262.18,204.18, ; ;	FA(16:1(Δ9)) 17.49%;
					FA(16:1(Δ7)) 234.15,232.21, ;	FA(16:1(Δ7)) 9.54%;
					FA(16:1(Δ6)) 220.13,246.22, ;	FA(16:1(Δ6)) 64.33%;
					; FA(16:1(Δ4)) 192.1,274.25, ;	FA(16:1(Δ4)) 3.38%;
raw cell ctrl-1	1.61789	376.279	[M+2-AP+H]+	FA 16:1	FA(16:1(Δ12)) 304.22,162.13, ;	FA(16:1(Δ12)) 2.87%;
					FA(16:1(Δ11)) 290.21,176.14, ;	FA(16:1(Δ11)) 3.03%;
					FA(16:1(Δ9)) 262.17,204.18, ;	FA(16:1(Δ9)) 52.62%;
					FA(16:1(Δ7)) 234.14,232.21, ;	FA(16:1(Δ7)) 14.65%;
					FA(16:1(Δ6)) 220.13,246.22, ;	FA(16:1(Δ6)) 26.83%;
raw cell ctrl-2	1.617	376.279	[M+2-AP+H]+	FA 16:1	FA(16:1(Δ12)) 304.22,162.13, ;	FA(16:1(Δ12)) 2.94%;
					FA(16:1(Δ11)) 290.21,176.14, ;	FA(16:1(Δ11)) 3.04%;
					FA(16:1(Δ9)) 262.17,204.18, ; ;	FA (16:1(Δ9)) 52.09%;
					FA(16:1(Δ7)) 234.14,232.21, ;	FA(16:1(Δ7)) 14.31%;
					FA(16:1(Δ6)) 220.13,246.22, ;	FA(16:1(Δ6)) 27.63%;
raw cell ctrl-3	1.58661	376.279	[M+2-AP+H]+	FA 16:1	FA(16:1(Δ12)) 304.22,162.13, ;	FA(16:1(Δ12)) 2.79%;
					FA(16:1(Δ11)) 290.21,176.14, ;	FA(16:1(Δ11)) 3.04%;
					FA(16:1(Δ9)) 262.17,204.18, ;	FA(16:1(Δ9)) 56.02%;
					FA(16:1(Δ7)) 234.14,232.21, ;	FA(16:1(Δ7)) 13.61%;
					FA(16:1(Δ6)) 220.13,246.22, ;	FA(16:1(Δ6)) 24.54%;
raw cell ctrl-4	1.57131	376.279	[M+2-AP+H]+	FA 16:1	FA(16:1(Δ12)) 304.22,162.13, ;	FA(16:1(Δ12)) 2.67%;
					FA(16:1(Δ11)) 290.21,176.14, ;	FA(16:1(Δ11)) 2.92%;
					FA(16:1(Δ9)) 262.17,204.18, ;	FA(16:1(Δ9)) 53.79%;
					FA(16:1(Δ7)) 234.14,232.21, ;	FA(16:1(Δ7)) 14.18%;
					FA(16:1(Δ6)) 220.13,246.22, ;	FA(16:1(Δ6)) 26.44%;
raw cell ctrl-5	1.56972	376.279	[M+2-AP+H]+	FA 16:1	FA(16:1(Δ12)) 304.22,162.13, ;	FA(16:1(Δ12)) 2.9%;
					FA(16:1(Δ11)) 290.21,176.14, ;	FA(16:1(Δ11)) 3.02%;
					FA(16:1(Δ9)) 262.17,204.18, ;	FA(16:1(Δ9)) 53.97%;
					FA(16:1(Δ7)) 234.14,232.21, ;	FA(16:1(Δ7)) 14.62%;
					FA(16:1(Δ6)) 220.13,246.22, ;	FA(16:1(Δ6)) 25.48%;
raw cell ctrl-6	1.57502	376.279	[M+2-AP+H]+	FA 16:1	FA(16:1(Δ12)) 304.22,162.13, ;	FA(16:1(Δ12)) 2.96%;
					FA(16:1(Δ11)) 290.21,176.14, ;	FA(16:1(Δ11)) 3.26%;
					FA(16:1(Δ9)) 262.17,204.18, ;	FA(16:1(Δ9)) 58.31%;
					FA(16:1(Δ7)) 234.14,232.21, ;	FA(16:1(Δ7)) 13.86%;
					FA(16:1(Δ6)) 220.13,246.22, ;	FA(16:1(Δ6)) 21.61%;
raw cell fads2-inhibition 1	1.64828	376.282	[M+2-AP+H]+	FA 16:1	FA(16:1(Δ12)) 304.22,162.13, ;	FA(16:1(Δ12)) 3.33%;
					FA(16:1(Δ11)) 290.21,176.14, ;	FA(16:1(Δ11)) 3.58%;
					FA(16:1(Δ9)) 262.17,204.18, ;	FA(16:1(Δ9)) 75.44%;
					FA(16:1(Δ7)) 234.14,232.21, ;	FA(16:1(Δ7)) 15.3%;
					FA(16:1(Δ6)) 220.13,246.22, ;	FA(16:1(Δ6)) 2.34%;
raw cell fads2-inhibition 2	1.64201	376.282	[M+2-AP+H]+	FA 16:1	FA(16:1(Δ12)) 304.22,162.13, ;	FA(16:1(Δ12)) 3.1%;
					FA(16:1(Δ11)) 290.21,176.14, ;	FA(16:1(Δ11)) 3.17%;
					FA(16:1(Δ9)) 262.17,204.18, ;	FA(16:1(Δ9)) 75.94%;
					FA(16:1(Δ7)) 234.14,232.21, ;	FA(16:1(Δ7)) 15.25%;
					FA(16:1(Δ6)) 220.13,246.22, ;	FA(16:1(Δ6)) 2.54%;
raw cell fads2-inhibition 3	1.64828	376.282	[M+2-AP+H]+	FA 16:1	FA(16:1(Δ12)) 304.22,162.13, ;	FA(16:1(Δ12)) 3.35%;
					FA(16:1(Δ11)) 290.21,176.14, ;	FA(16:1(Δ11)) 3.45%;
					FA(16:1(Δ9)) 262.17,204.18, ;	FA(16:1(Δ9)) 75.53%;
					FA(16:1(Δ7)) 234.14,232.21, ;	FA(16:1(Δ7)) 15.52%;
					FA(16:1(Δ6)) 220.13,246.22, ;	FA(16:1(Δ6)) 2.16%;
raw cell fads2-inhibition 4	1.64201	376.282	[M+2-AP+H]+	FA 16:1	FA(16:1(Δ12)) 304.22,162.13, ;	FA(16:1(Δ12)) 3.28%;
					FA(16:1(Δ11)) 290.21,176.14, ;	FA(16:1(Δ11)) 3.54%;
					FA(16:1(Δ9)) 262.17,204.18, ;	FA(16:1(Δ9)) 76.54%;
					FA(16:1(Δ7)) 234.14,232.21, ;	FA(16:1(Δ7)) 14.28%;
					FA(16:1(Δ6)) 220.13,246.22, ;	FA(16:1(Δ6)) 2.37%;
raw cell fads2-inhibition 5	1.65068	376.282	[M+2-AP+H]+	FA 16:1	FA(16:1(Δ12)) 304.22,162.13, ;	FA(16:1(Δ12)) 3.4%;
					FA(16:1(Δ11)) 290.21,176.14, ;	FA(16:1(Δ11)) 3.4%;
					FA(16:1(Δ9)) 262.17,204.18, ;	FA(16:1(Δ9)) 76.0%;
					FA(16:1(Δ7)) 234.14,232.21, ;	FA(16:1(Δ7)) 14.55%;
					FA(16:1(Δ6)) 220.13,246.22, ;	FA(16:1(Δ6)) 2.66%;
raw cell fads2-inhibition 6	1.63339	376.282	[M+2-AP+H]+	FA 16:1	FA(16:1(Δ12)) 304.22,162.13, ;	FA(16:1(Δ12)) 3.53%;
					FA(16:1(Δ11)) 290.21,176.14, ;	FA(16:1(Δ11)) 3.66%;
					FA(16:1(Δ9)) 262.17,204.18, ;	FA(16:1(Δ9)) 75.04%;
					FA(16:1(Δ7)) 234.14,232.21, ;	FA(16:1(Δ7)) 14.95%;
					FA(16:1(Δ6)) 220.13,246.22, ;	FA(16:1(Δ6)) 2.83%;
raw cell scd1-inhibition 1	2.164	404.31	[M+2-AP+H]+	FA 18:1	FA(18:1(Δ13)) 318.24,176.14, ;	FA(18:1(Δ13)) 1.12%;
					FA(18:1(Δ11)) 290.21,204.18, ;	FA(18:1(Δ11)) 18.77%;
					FA(18:1(Δ9)) 262.17,232.21, ;	FA(18:1(Δ9)) 40.51%;
					FA(18:1(Δ8)) 248.16,246.22, ;	FA(18:1(Δ8)) 23.87%;
					FA(18:1(Δ6)) 220.13,274.25, ;	FA(18:1(Δ6)) 7.68%;
					FA(18:1(Δ5)) 206.11,288.27, ;	FA(18:1(Δ5)) 8.06%;
raw cell scd1-inhibition 2	2.16122	404.309	[M+2-AP+H]+	FA 18:1	FA(18:1(Δ13)) 318.24,176.14, ;	FA(18:1(Δ13)) 1.07%;
					FA(18:1(Δ11)) 290.21,204.18, ;	FA(18:1(Δ11)) 18.62%;
					FA(18:1(Δ9)) 262.17,232.21, ;	FA(18:1(Δ9)) 40.55%;
					FA(18:1(Δ8)) 248.16,246.22, ;	FA(18:1(Δ8)) 23.24%;
					FA(18:1(Δ6)) 220.13,274.25, ;	FA(18:1(Δ6)) 7.74%;
					FA(18:1(Δ5)) 206.11,288.27, ;	FA(18:1(Δ5)) 8.78%;
raw cell scd1-inhibition 3	2.16234	404.31	[M+2-AP+H]+	FA 18:1	FA(18:1(Δ13)) 318.24,176.14, ;	FA(18:1(Δ13)) 1.17%;
					FA(18:1(Δ11)) 290.21,204.18, ;	FA(18:1(Δ11)) 18.67%;
					FA(18:1(Δ9)) 262.17,232.21, ;	FA(18:1(Δ9)) 40.6%;
					FA(18:1(Δ8)) 248.16,246.22, ;	FA(18:1(Δ8)) 23.51%;
					FA(18:1(Δ6)) 220.13,274.25, ;	FA(18:1(Δ6)) 7.88%;
					FA(18:1(Δ5)) 206.11,288.27, ;	FA(18:1(Δ5)) 8.17%;
raw cell scd1-inhibition 4	2.16197	404.31	[M+2-AP+H]+	FA 18:1	FA(18:1(Δ13)) 318.24,176.14, ;	FA(18:1(Δ13)) 1.12%;
					FA(18:1(Δ11)) 290.21,204.18, ;	FA(18:1(Δ11)) 18.37%;
					FA(18:1(Δ9)) 262.17,232.21, ;	FA(18:1(Δ9)) 41.44%;
					FA(18:1(Δ8)) 248.16,246.22, ;	FA(18:1(Δ8)) 23.7%;
					FA(18:1(Δ6)) 220.13,274.25, ;	FA(18:1(Δ6)) 7.56%;
					FA(18:1(Δ5)) 206.11,288.27, ;	FA(18:1(Δ5)) 7.81%;
raw cell scd1-inhibition 5	2.15738	404.31	[M+2-AP+H]+	FA 18:1	FA(18:1(Δ13)) 318.24,176.14, ;	FA(18:1(Δ13)) 1.17%;
					FA(18:1(Δ11)) 290.21,204.18, ;	FA(18:1(Δ11)) 18.97%;
					FA(18:1(Δ9)) 262.17,232.21, ;	FA(18:1(Δ9)) 40.48%;
					FA(18:1(Δ8)) 248.16,246.22, ;	FA(18:1(Δ8)) 24.25%;
					FA(18:1(Δ6)) 220.13,274.25, ;	FA(18:1(Δ6)) 7.53%;
					FA(18:1(Δ5)) 206.11,288.27, ;	FA(18:1(Δ5)) 7.6%;
raw cell scd1-inhibition 6	2.16364	404.31	[M+2-AP+H]+	FA 18:1	FA(18:1(Δ13)) 318.24,176.14, ;	FA(18:1(Δ13)) 1.1%;
					FA(18:1(Δ11)) 290.21,204.18, ;	FA(18:1(Δ11)) 18.36%;
					FA(18:1(Δ9)) 262.17,232.21, ;	FA(18:1(Δ9)) 41.19%;
					FA(18:1(Δ8)) 248.16,246.22, ;	FA(18:1(Δ8)) 24.3%;
					FA(18:1(Δ6)) 220.13,274.25, ;	FA(18:1(Δ6)) 7.19%;
					FA(18:1(Δ5)) 206.11,288.27, ;	FA(18:1(Δ5)) 7.87%;
raw cell ctrl-1	2.17497	404.31	[M+2-AP+H]+	FA 18:1	FA(18:1(Δ13)) 318.24,176.14, ;	FA(18:1(Δ13)) 1.57%;
					FA(18:1(Δ11)) 290.21,204.18, ;	FA(18:1(Δ11)) 31.89%;
					FA(18:1(Δ9)) 262.17,232.21, ;	FA(18:1(Δ9)) 52.52%;
					FA(18:1(Δ8)) 248.16,246.22, ;	FA(18:1(Δ8)) 11.6%;
					FA(18:1(Δ6)) 220.13,274.25, ;	FA(18:1(Δ6)) 1.32%;
					FA(18:1(Δ5)) 206.11,288.27, ;	FA(18:1(Δ5)) 1.09%;
raw cell ctrl-2	2.15585	404.31	[M+2-AP+H]+	FA 18:1	FA(18:1(Δ13)) 318.24,176.14, ;	FA(18:1(Δ13)) 1.5%;
					FA(18:1(Δ11)) 290.21,204.18, ;	FA(18:1(Δ11)) 31.38%;
					FA(18:1(Δ9)) 262.17,232.21, ;	FA(18:1(Δ9)) 52.0%;
					FA(18:1(Δ8)) 248.16,246.22, ;	FA(18:1(Δ8)) 12.6%;
					FA(18:1(Δ6)) 220.13,274.25, ;	FA(18:1(Δ6)) 1.44%;
					FA(18:1(Δ5)) 206.11,288.27, ;	FA(18:1(Δ5)) 1.09%;
raw cell ctrl-3	2.16895	404.31	[M+2-AP+H]+	FA 18:1	FA(18:1(Δ13)) 318.24,176.14, ;	FA(18:1(Δ13)) 1.49%;
					FA(18:1(Δ11)) 290.21,204.18, ;	FA(18:1(Δ11)) 31.38%;
					FA(18:1(Δ9)) 262.17,232.21, ;	FA(18:1(Δ9)) 53.32%;
					FA(18:1(Δ8)) 248.16,246.22, ;	FA(18:1(Δ8)) 11.61%;
					FA(18:1(Δ6)) 220.13,274.25, ;	FA(18:1(Δ6)) 1.27%;
					FA(18:1(Δ5)) 206.11,288.27, ;	FA(18:1(Δ5)) 0.94%;
raw cell ctrl-4	2.15883	404.31	[M+2-AP+H]+	FA 18:1	FA(18:1(Δ13)) 318.24,176.14, ;	FA(18:1(Δ13)) 1.3%;
					FA(18:1(Δ11)) 290.21,204.18, ;	FA(18:1(Δ11)) 31.02%;
					FA(18:1(Δ9)) 262.17,232.21, ;	FA(18:1(Δ9)) 54.12%;
					FA(18:1(Δ8)) 248.16,246.22, ;	FA(18:1(Δ8)) 11.33%;
					FA(18:1(Δ6)) 220.13,274.25, ;	FA(18:1(Δ6)) 1.26%;
					FA(18:1(Δ5)) 206.11,288.27, ;	FA(18:1(Δ5)) 0.96%;
raw cell ctrl-5	2.15999	404.31	[M+2-AP+H]+	FA 18:1	FA(18:1(Δ13)) 318.24,176.14, ;	FA(18:1(Δ13)) 1.47%;
					FA(18:1(Δ11)) 290.21,204.18, ;	FA(18:1(Δ11)) 31.43%;
					FA(18:1(Δ9)) 262.17,232.21, ;	FA(18:1(Δ9)) 52.62%;
					FA(18:1(Δ8)) 248.16,246.22, ;	FA(18:1(Δ8)) 11.95%;
					FA(18:1(Δ6)) 220.13,274.25, ;	FA(18:1(Δ6)) 1.42%;
					FA(18:1(Δ5)) 206.11,288.27, ;	FA(18:1(Δ5)) 1.11%;
raw cell ctrl-6	2.17294	404.31	[M+2-AP+H]+	FA 18:1	FA(18:1(Δ13)) 318.24,176.14, ;	FA(18:1(Δ13)) 1.39%;
					FA(18:1(Δ11)) 290.21,204.18, ;	FA(18:1(Δ11)) 31.66%;
					FA(18:1(Δ9)) 262.17,232.21, ;	FA(18:1(Δ9)) 52.63%;
					FA(18:1(Δ8)) 248.16,246.22, ;	FA(18:1(Δ8)) 11.79%;
					FA(18:1(Δ6)) 220.13,274.25, ;	FA(18:1(Δ6)) 1.34%;
					FA(18:1(Δ5)) 206.11,288.27, ;	FA(18:1(Δ5)) 1.19%;
raw cell fads2-inhibition 1	2.15175	404.31	[M+2-AP+H]+	FA 18:1	FA(18:1(Δ13)) 318.24,176.14, ;	FA(18:1(Δ13)) 1.47%;
					FA(18:1(Δ11)) 290.21,204.18, ;	FA(18:1(Δ11)) 32.1%;
					FA(18:1(Δ9)) 262.17,232.21, ;	FA(18:1(Δ9)) 62.81%;
					FA(18:1(Δ8)) 248.16,246.22, ;	FA(18:1(Δ8)) 1.8%;
					FA(18:1(Δ6)) 220.13,274.25, ;	FA(18:1(Δ6)) 0.2%;
					FA(18:1(Δ5)) 206.11,288.27, ;	FA(18:1(Δ5)) 1.62%;
raw cell fads2-inhibition 2	2.15538	404.31	[M+2-AP+H]+	FA 18:1	FA(18:1(Δ13)) 318.24,176.14, ;	FA(18:1(Δ13)) 1.51%;
					FA(18:1(Δ11)) 290.21,204.18, ;	FA(18:1(Δ11)) 32.77%;
					FA(18:1(Δ9)) 262.17,232.21, ;	FA(18:1(Δ9)) 62.21%;
					FA(18:1(Δ8)) 248.16,246.22, ;	FA(18:1(Δ8)) 1.69%;
					FA(18:1(Δ6)) 220.13,274.25, ;	FA(18:1(Δ6)) 0.17%;
					FA(18:1(Δ5)) 206.11,288.27, ;	FA(18:1(Δ5)) 1.65%;
raw cell fads2-inhibition 3	2.15708	404.31	[M+2-AP+H]+	FA 18:1	FA(18:1(Δ13)) 318.24,176.14, ;	FA(18:1(Δ13)) 1.54%;
					FA(18:1(Δ11)) 290.21,204.18, ;	FA(18:1(Δ11)) 31.86%;
					FA(18:1(Δ9)) 262.17,232.21, ;	FA(18:1(Δ9)) 62.92%;
					FA(18:1(Δ8)) 248.16,246.22, ;	FA(18:1(Δ8)) 1.81%;
					FA(18:1(Δ6)) 220.13,274.25, ;	FA(18:1(Δ6)) 0.2%;
					FA(18:1(Δ5)) 206.11,288.27, ;	FA(18:1(Δ5)) 1.66%;
raw cell fads2-inhibition 4	2.16019	404.31	[M+2-AP+H]+	FA 18:1	FA(18:1(Δ13)) 318.24,176.14, ;	FA(18:1(Δ13)) 1.54%;
					FA(18:1(Δ11)) 290.21,204.18, ;	FA(18:1(Δ11)) 32.31%;
					FA(18:1(Δ9)) 262.17,232.21, ;	FA(18:1(Δ9)) 62.53%;
					FA(18:1(Δ8)) 248.16,246.22, ;	FA(18:1(Δ8)) 1.72%;
					FA(18:1(Δ6)) 220.13,274.25, ;	FA(18:1(Δ6)) 0.2%;
					FA(18:1(Δ5)) 206.11,288.27, ;	FA(18:1(Δ5)) 1.7%;
raw cell fads2-inhibition 5	2.15602	404.31	[M+2-AP+H]+	FA 18:1	FA(18:1(Δ13)) 318.24,176.14, ;	FA(18:1(Δ13)) 1.52%;
					FA(18:1(Δ11)) 290.21,204.18, ;	FA(18:1(Δ11)) 31.66%;
					FA(18:1(Δ9)) 262.17,232.21, ;	FA(18:1(Δ9)) 63.41%;
					FA(18:1(Δ8)) 248.16,246.22, ;	FA(18:1(Δ8)) 1.71%;
					FA(18:1(Δ6)) 220.13,274.25, ;	FA(18:1(Δ6)) 0.2%;
					FA(18:1(Δ5)) 206.11,288.27, ;	FA(18:1(Δ5)) 1.49%;
raw cell fads2-inhibition 6	2.16008	404.31	[M+2-AP+H]+	FA 18:1	FA(18:1(Δ13)) 318.24,176.14, ;	FA(18:1(Δ13)) 1.56%;
					FA(18:1(Δ11)) 290.21,204.18, ;	FA(18:1(Δ11)) 32.2%;
					FA(18:1(Δ9)) 262.17,232.21, ;	FA(18:1(Δ9)) 62.53%;
					FA(18:1(Δ8)) 248.16,246.22, ;	FA(18:1(Δ8)) 1.79%;
					FA(18:1(Δ6)) 220.13,274.25, ;	FA(18:1(Δ6)) 0.2%;
					FA(18:1(Δ5)) 206.11,288.27, ;	FA(18:1(Δ5)) 1.71%;
raw cell scd1-inhibition 1	2.75592	432.344	[M+2-AP+H]+	FA 20:1	FA(20:1(Δ13)) 318.24,204.18, ;	FA(20:1(Δ13)) 9.92%;
					FA(20:1(Δ11)) 290.2,232.21, ;	FA(20:1(Δ11)) 18.13%;
					FA(20:1(Δ10)) 276.19,246.22, ;	FA(20:1(Δ10)) 11.79%;
					FA(20:1(Δ8)) 248.16,274.25, ;	FA(20:1(Δ8)) 32.2%;
					FA(20:1(Δ7)) 234.14,288.27,	FA(20:1(Δ7)) 27.96%;
raw cell scd1-inhibition 2	2.75122	432.343	[M+2-AP+H]+	FA 20:1	FA(20:1(Δ13)) 318.24,204.18, ;	FA(20:1(Δ13)) 9.03%;
					FA(20:1(Δ11)) 290.2,232.21, ;	FA(20:1(Δ11)) 17.89%;
					FA(20:1(Δ10)) 276.19,246.22, ;	FA(20:1(Δ10)) 12.37%;
					FA(20:1(Δ8)) 248.16,274.25, ;	FA(20:1(Δ8)) 33.38%;
					FA(20:1(Δ7)) 234.14,288.27,	FA(20:1(Δ7)) 27.34%;
raw cell scd1-inhibition 3	2.76129	432.344	[M+2-AP+H]+	FA 20:1	FA(20:1(Δ13)) 318.24,204.18, ;	FA(20:1(Δ13)) 10.04%;
					FA(20:1(Δ11)) 290.2,232.21, ;	FA(20:1(Δ11)) 17.22%;
					FA(20:1(Δ10)) 276.19,246.22, ;	FA(20:1(Δ10)) 12.06%
					FA(20:1(Δ8)) 248.16,274.25, ;	FA(20:1(Δ8)) 34.13%;
					FA(20:1(Δ7)) 234.14,288.27,	FA(20:1(Δ7)) 26.54%;
raw cell scd1-inhibition 4	2.74862	432.344	[M+2-AP+H]+	FA 20:1	FA(20:1(Δ13)) 318.24,204.18, ;	FA(20:1(Δ13)) 10.17%;
					FA(20:1(Δ11)) 290.2,232.21, ;	FA(20:1(Δ11)) 19.27%;
					FA(20:1(Δ10)) 276.19,246.22, ;	FA(20:1(Δ10)) 11.73%;
					FA(20:1(Δ8)) 248.16,274.25, ;	FA(20:1(Δ8)) 32.89%;
					FA(20:1(Δ7)) 234.14,288.27,	FA(20:1(Δ7)) 25.93%;
raw cell scd1-inhibition 5	2.75805	432.34	[M+2-AP+H]+	FA 20:1	FA(20:1(Δ13)) 318.24,204.18, ;	FA(20:1(Δ13)) 9.83%;
					FA(20:1(Δ11)) 290.2,232.21, ;	FA(20:1(Δ11)) 16.82%;
					FA(20:1(Δ10)) 276.19,246.22, ;	FA(20:1(Δ10)) 12.04%;
					FA(20:1(Δ8)) 248.16,274.25, ;	FA(20:1(Δ8)) 33.77%;
					FA(20:1(Δ7)) 234.14,288.27,	FA(20:1(Δ7)) 27.55%;
raw cell scd1-inhibition 6	2.74733	432.34	[M+2-AP+H]+	FA 20:1	FA(20:1(Δ13)) 318.24,204.18, ;	FA(20:1(Δ13)) 9.22%;
					FA(20:1(Δ11)) 290.2,232.21, ;	FA(20:1(Δ11)) 17.08%;
					FA(20:1(Δ10)) 276.19,246.22, ;	FA(20:1(Δ10)) 11.82%;
					FA(20:1(Δ8)) 248.16,274.25, ;	FA(20:1(Δ8)) 33.55%
					FA(20:1(Δ7)) 234.14,288.27,	;FA(20:1(Δ7)) 28.34%;
raw cell ctrl-1	2.74216	432.34	[M+2-AP+H]+	FA 20:1	FA(20:1(Δ13)) 318.24,204.18, ;;	FA(20:1(Δ13)) 32.25%;
					FA(20:1(Δ11)) 290.2,232.21, ;	FA(20:1(Δ11)) 42.04%;
					FA(20:1(Δ10)) 276.19,246.22, ;	FA(20:1(Δ10)) 10.89%;
					FA(20:1(Δ8)) 248.16,274.25, ;	FA(20:1(Δ8)) 6.87%;
					FA(20:1(Δ7)) 234.14,288.27,	FA(20:1(Δ7)) 7.95%;
raw cell ctrl-2	2.74877	432.34	[M+2-AP+H]+	FA 20:1	FA(20:1(Δ13)) 318.24,204.18, ;;	FA(20:1(Δ13)) 31.96%;
					FA(20:1(Δ11)) 290.2,232.21, ;	FA(20:1(Δ11)) 39.89%;
					FA(20:1(Δ10)) 276.19,246.22, ;	FA(20:1(Δ10)) 11.33%;
					FA(20:1(Δ8)) 248.16,274.25, ;	FA(20:1(Δ8)) 7.59%;
					FA(20:1(Δ7)) 234.14,288.27,	FA(20:1(Δ7)) 9.22%;
raw cell ctrl-3	2.74702	432.34	[M+2-AP+H]+	FA 20:1	FA(20:1(Δ13)) 318.24,204.18, ;;	FA(20:1(Δ13)) 30.97%;
					FA(20:1(Δ11)) 290.2,232.21, ;	FA(20:1(Δ11)) 42.16%;
					FA(20:1(Δ10)) 276.19,246.22, ;	FA(20:1(Δ10)) 10.99%;
					FA(20:1(Δ8)) 248.16,274.25, ;	FA(20:1(Δ8)) 7.17%;
					FA(20:1(Δ7)) 234.14,288.27,	FA(20:1(Δ7)) 8.7%;
raw cell ctrl-4	2.76888	432.34	[M+2-AP+H]+	FA 20:1	FA(20:1(Δ13)) 318.24,204.18, ;;	FA(20:1(Δ13)) 31.15%;
					FA(20:1(Δ11)) 290.2,232.21, ;	FA(20:1(Δ11)) 41.4%;
					FA(20:1(Δ10)) 276.19,246.22, ;	FA(20:1(Δ10)) 11.4%;
					FA(20:1(Δ8)) 248.16,274.25, ;	FA(20:1(Δ8)) 7.47%;
					FA(20:1(Δ7)) 234.14,288.27,	FA(20:1(Δ7)) 8.59%;
raw cell ctrl-5	2.7446	432.34	[M+2-AP+H]+	FA 20:1	FA(20:1(Δ13)) 318.24,204.18, ;;	FA(20:1(Δ13)) 33.2%;
					FA(20:1(Δ11)) 290.2,232.21, ;	FA(20:1(Δ11)) 40.42%;
					FA(20:1(Δ10)) 276.19,246.22, ;	FA(20:1(Δ10)) 10.7%;
					FA(20:1(Δ8)) 248.16,274.25, ;	FA(20:1(Δ8)) 7.12%;
					FA(20:1(Δ7)) 234.14,288.27,	FA(20:1(Δ7)) 8.55%;
raw cell ctrl-6	2.74695	432.341	[M+2-AP+H]+	FA 20:1	FA(20:1(Δ13)) 318.24,204.18, ;;	FA(20:1(Δ13)) 30.41%;
					FA(20:1(Δ11)) 290.2,232.21, ;	FA(20:1(Δ11)) 41.36%;
					FA(20:1(Δ10)) 276.19,246.22, ;	FA(20:1(Δ10)) 11.3%;
					FA(20:1(Δ8)) 248.16,274.25, ;	FA(20:1(Δ8)) 7.45%;
					FA(20:1(Δ7)) 234.14,288.27,	FA(20:1(Δ7)) 9.46%;
raw cell fads2-inhibition 1	2.74135	432.341	[M+2-AP+H]+	FA 20:1	FA(20:1(Δ13)) 318.24,204.18, ;;	FA(20:1(Δ13)) 33.8%;
					FA(20:1(Δ11)) 290.2,232.21, ;	FA(20:1(Δ11)) 56.51%;
					FA(20:1(Δ10)) 276.19,246.22, ;	FA(20:1(Δ10)) 1.28%;
					FA(20:1(Δ8)) 248.16,274.25, ;	FA(20:1(Δ8)) 0.87%;
					FA(20:1(Δ7)) 234.14,288.27,	FA(20:1(Δ7)) 7.54%;
raw cell fads2-inhibition 2	2.75342	432.34	[M+2-AP+H]+	FA 20:1	FA(20:1(Δ13)) 318.24,204.18, ;;	FA(20:1(Δ13)) 29.22%;
					FA(20:1(Δ11)) 290.2,232.21, ;	FA(20:1(Δ11)) 58.12%;
					FA(20:1(Δ10)) 276.19,246.22, ;	FA(20:1(Δ10)) 1.38%;
					FA(20:1(Δ8)) 248.16,274.25, ;	FA(20:1(Δ8)) 0.97%;
					FA(20:1(Δ7)) 234.14,288.27,	FA(20:1(Δ7)) 10.32%;
raw cell fads2-inhibition 3	2.74983	432.341	[M+2-AP+H]+	FA 20:1	FA(20:1(Δ13)) 318.24,204.18, ;;	FA(20:1(Δ13)) 27.02%;
					FA(20:1(Δ11)) 290.2,232.21, ;	FA(20:1(Δ11)) 59.45%;
					FA(20:1(Δ10)) 276.19,246.22, ;	FA(20:1(Δ10)) 1.53%;
					FA(20:1(Δ8)) 248.16,274.25, ;	FA(20:1(Δ8)) 1.17%;
					FA(20:1(Δ7)) 234.14,288.27,	FA(20:1(Δ7)) 10.83%;
raw cell fads2-inhibition 4	2.76282	432.341	[M+2-AP+H]+	FA 20:1	FA(20:1(Δ13)) 318.24,204.18, ;;	FA(20:1(Δ13)) 33.64%;
					FA(20:1(Δ11)) 290.2,232.21, ;	FA(20:1(Δ11)) 56.44%;
					FA(20:1(Δ10)) 276.19,246.22, ;	FA(20:1(Δ10)) 1.18%;
					FA(20:1(Δ8)) 248.16,274.25, ;	FA(20:1(Δ8)) 0.74%;
					FA(20:1(Δ7)) 234.14,288.27,	FA(20:1(Δ7)) 8.01%;
raw cell fads2-inhibition 5	2.76686	432.341	[M+2-AP+H]+	FA 20:1	FA(20:1(Δ13)) 318.24,204.18, ;;	FA(20:1(Δ13)) 35.32%;
					FA(20:1(Δ11)) 290.2,232.21, ;	FA(20:1(Δ11)) 55.51%;
					FA(20:1(Δ10)) 276.19,246.22, ;	FA(20:1(Δ10)) 1.26%;
					FA(20:1(Δ8)) 248.16,274.25, ;	FA(20:1(Δ8)) 0.92%;
					FA(20:1(Δ7)) 234.14,288.27,	FA(20:1(Δ7)) 6.99%;
raw cell fads2-inhibition 6	2.74474	432.341	[M+2-AP+H]+	FA 20:1	FA(20:1(Δ13)) 318.24,204.18, ;;	FA(20:1(Δ13)) 35.36%;
					FA(20:1(Δ11)) 290.2,232.21, ;	FA(20:1(Δ11)) 55.68%;
					FA(20:1(Δ10)) 276.19,246.22, ;	FA(20:1(Δ10)) 1.26%;
					FA(20:1(Δ8)) 248.16,274.25, ;	FA(20:1(Δ8)) 0.89%;
					FA(20:1(Δ7)) 234.14,288.27,	FA(20:1(Δ7)) 6.82%;
raw cell scd1-inhibition 1	3.39644	460.371	[M+2-AP+H]+	FA 22:1	FA(22:1(Δ15)) 346.27,204.18, ;	FA(22:1(Δ15)) 3.59%;
					FA(22:1(Δ13)) 318.24,232.21, ;	FA(22:1(Δ13)) 11.68%;
					FA(22:1(Δ12)) 304.22,246.22, ;	FA(22:1(Δ12)) 3.23%;
					FA(22:1(Δ9)) 262.17,288.27, ;	FA(22:1(Δ9)) 81.5%;
raw cell scd1-inhibition 2	3.39923	460.371	[M+2-AP+H]+	FA 22:1	FA(22:1(Δ15)) 346.27,204.18, ;	FA(22:1(Δ15)) 2.63%
					FA(22:1(Δ13)) 318.24,232.21, ;	FA(22:1(Δ13)) 11.85%
					FA(22:1(Δ12)) 304.22,246.22, ;	FA(22:1(Δ12)) 3.19%
					FA(22:1(Δ9)) 262.17,288.27, ;	FA(22:1(Δ9)) 82.33%;
raw cell scd1-inhibition 3	3.40844	460.371	[M+2-AP+H]+	FA 22:1	FA(22:1(Δ15)) 346.27,204.18, ;	FA(22:1(Δ15)) 3.45%
					FA(22:1(Δ13)) 318.24,232.21, ;	FA(22:1(Δ13)) 13.87%
					FA(22:1(Δ12)) 304.22,246.22, ;	FA(22:1(Δ12)) 3.16%
					FA(22:1(Δ9)) 262.17,288.27, ;	FA(22:1(Δ9)) 79.53%;
raw cell scd1-inhibition 4	3.35584	460.371	[M+2-AP+H]+	FA 22:1	FA(22:1(Δ15)) 346.27,204.18, ;	FA(22:1(Δ15)) 3.1%
					FA(22:1(Δ13)) 318.24,232.21, ;	FA(22:1(Δ13)) 10.84%
					FA(22:1(Δ12)) 304.22,246.22, ;	FA(22:1(Δ12)) 3.92%
					FA(22:1(Δ9)) 262.17,288.27, ;	FA(22:1(Δ9)) 82.15%;
raw cell scd1-inhibition 5	3.40567	460.371	[M+2-AP+H]+	FA 22:1	FA(22:1(Δ15)) 346.27,204.18, ;	FA(22:1(Δ15)) 3.55%;
					FA(22:1(Δ13)) 318.24,232.21, ;	FA(22:1(Δ13)) 12.97%;
					FA(22:1(Δ12)) 304.22,246.22, ;	FA(22:1(Δ12)) 3.4%;
					FA(22:1(Δ9)) 262.17,288.27, ;	FA(22:1(Δ9)) 80.08%;
raw cell scd1-inhibition 6	3.38979	460.371	[M+2-AP+H]+	FA 22:1	FA(22:1(Δ15)) 346.27,204.18, ;	FA(22:1(Δ15)) 2.87%;
					\FA(22:1(Δ13)) 318.24,232.21, ;	FA(22:1(Δ13)) 11.92%;
					FA(22:1(Δ12)) 304.22,246.22, ;	FA(22:1(Δ12)) 3.35%;
					FA(22:1(Δ9)) 262.17,288.27, ;	FA(22:1(Δ9)) 81.84%;
raw cell ctrl-1	3.4035	460.371	[M+2-AP+H]+	FA 22:1	FA(22:1(Δ15)) 346.27,204.18, ;	FA(22:1(Δ15)) 6.84%;
					FA(22:1(Δ13)) 318.24,232.21, ;	FA(22:1(Δ13)) 39.55%;
					FA(22:1(Δ12)) 304.22,246.22, ;	FA(22:1(Δ12)) 6.28%;
					FA(22:1(Δ9)) 262.17,288.27, ;	FA(22:1(Δ9)) 47.33%;
raw cell ctrl-2	3.42542	460.372	[M+2-AP+H]+	FA 22:1	FA(22:1(Δ15)) 346.27,204.18, ;	FA(22:1(Δ15)) 5.33%;
					FA(22:1(Δ13)) 318.24,232.21, ;	FA(22:1(Δ13)) 36.13%;
					FA(22:1(Δ12)) 304.22,246.22, ;	FA(22:1(Δ12)) 6.58%;
					FA(22:1(Δ9)) 262.17,288.27, ;	FA(22:1(Δ9)) 51.97%;
raw cell ctrl-3	3.38873	460.37	[M+2-AP+H]+	FA 22:1	FA(22:1(Δ15)) 346.27,204.18, ;	FA(22:1(Δ15)) 6.09%;
					FA(22:1(Δ13)) 318.24,232.21, ;	FA(22:1(Δ13)) 32.05%;
					FA(22:1(Δ12)) 304.22,246.22, ;	FA(22:1(Δ12)) 7.67%;
					FA(22:1(Δ9)) 262.17,288.27, ;	FA(22:1(Δ9)) 54.19%;
raw cell ctrl-4	3.46384	460.37	[M+2-AP+H]+	FA 22:1	FA(22:1(Δ15)) 346.27,204.18, ;	FA(22:1(Δ15)) 5.38%;
					FA(22:1(Δ13)) 318.24,232.21, ;	FA(22:1(Δ13)) 32.92%;
					FA(22:1(Δ12)) 304.22,246.22, ;	FA(22:1(Δ12)) 7.82%;
					FA(22:1(Δ9)) 262.17,288.27, ;	FA(22:1(Δ9)) 53.88%;
raw cell ctrl-5	3.43609	460.372	[M+2-AP+H]+	FA 22:1	FA(22:1(Δ15)) 346.27,204.18, ;	FA(22:1(Δ15)) 7.13%;
					FA(22:1(Δ13)) 318.24,232.21, ;	FA(22:1(Δ13)) 37.66%;
					FA(22:1(Δ12)) 304.22,246.22, ;	FA(22:1(Δ12)) 6.27%;
					FA(22:1(Δ9)) 262.17,288.27, ;	FA(22:1(Δ9)) 48.95%;
raw cell ctrl-6	3.41876	460.372	[M+2-AP+H]+	FA 22:1	FA(22:1(Δ15)) 346.27,204.18, ;	FA(22:1(Δ15)) 5.23%;
					FA(22:1(Δ13)) 318.24,232.21, ;	FA(22:1(Δ13)) 30.73%;
					FA(22:1(Δ12)) 304.22,246.22, ;	FA(22:1(Δ12)) 6.25%;
					FA(22:1(Δ9)) 262.17,288.27, ;	FA(22:1(Δ9)) 57.79%;
raw cell fads2-inhibition 1	3.44088	460.372	[M+2-AP+H]+	FA 22:1	FA(22:1(Δ15)) 346.27,204.18, ;	FA(22:1(Δ15)) 11.57%;
					FA(22:1(Δ13)) 318.24,232.21, ;	FA(22:1(Δ13)) 43.96%;
					FA(22:1(Δ12)) 304.22,246.22, ;	FA(22:1(Δ12)) 0.86%;
					FA(22:1(Δ9)) 262.17,288.27, ;	FA(22:1(Δ9)) 43.62%;
raw cell fads2-inhibition 2	3.4486	460.371	[M+2-AP+H]+	FA 22:1	FA(22:1(Δ15)) 346.27,204.18, ;	FA(22:1(Δ15)) 11.43%;
					FA(22:1(Δ13)) 318.24,232.21, ;	FA(22:1(Δ13)) 42.3%;
					FA(22:1(Δ12)) 304.22,246.22, ;	FA(22:1(Δ12)) 0.83%;
					FA(22:1(Δ9)) 262.17,288.27, ;	FA(22:1(Δ9)) 45.45%;
raw cell fads2-inhibition 3	3.40317	460.371	[M+2-AP+H]+	FA 22:1	FA(22:1(Δ15)) 346.27,204.18, ;	FA(22:1(Δ15)) 10.95%;
					FA(22:1(Δ13)) 318.24,232.21, ;	FA(22:1(Δ13)) 44.68%;
					FA(22:1(Δ12)) 304.22,246.22, ;	FA(22:1(Δ12)) 1.08%;
					FA(22:1(Δ9)) 262.17,288.27, ;	FA(22:1(Δ9)) 43.29%;
raw cell fads2-inhibition 4	3.42741	460.372	[M+2-AP+H]+	FA 22:1	FA(22:1(Δ15)) 346.27,204.18, ;	FA(22:1(Δ15)) 10.51%;
					FA(22:1(Δ13)) 318.24,232.21, ;	FA(22:1(Δ13)) 47.69%;
					FA(22:1(Δ12)) 304.22,246.22, ;	FA(22:1(Δ12)) 0.85%;
					FA(22:1(Δ9)) 262.17,288.27, ;	FA(22:1(Δ9)) 40.95%;
raw cell fads2-inhibition 5	3.4346	460.372	[M+2-AP+H]+	FA 22:1	FA(22:1(Δ15)) 346.27,204.18, ;	FA(22:1(Δ15)) 11.96%;
					FA(22:1(Δ13)) 318.24,232.21, ;	FA(22:1(Δ13)) 41.3%;
					FA(22:1(Δ12)) 304.22,246.22, ;	FA(22:1(Δ12)) 0.86%;
					FA(22:1(Δ9)) 262.17,288.27, ;	FA(22:1(Δ9)) 45.88%;
raw cell fads2-inhibition 6	3.42265	460.371	[M+2-AP+H]+	FA 22:1	FA(22:1(Δ15)) 346.27,204.18, ;	FA(22:1(Δ15)) 11.15%;
					FA(22:1(Δ13)) 318.24,232.21, ;	FA(22:1(Δ13)) 40.87%;
					FA(22:1(Δ12)) 304.22,246.22, ;	FA(22:1(Δ12)) 0.99%;
					FA(22:1(Δ9)) 262.17,288.27, ;	FA(22:1(Δ9)) 47.0%;
raw cell scd1-inhibition 1	4.07399	488.402	[M+2-AP+H]+	FA 24:1	FA(24:1(Δ15)) 346.27,232.21, ;	FA(24:1(Δ15)) 38.65%;
					FA(24:1(Δ14)) 332.25,246.22, ;	FA(24:1(Δ14)) 9.8%;
					FA(24:1(Δ11)) 290.21,288.27, ;	FA(24:1(Δ11)) 13.0%;
					FA(24:1(Δ9)) 262.17,316.3, ;	FA(24:1(Δ9)) 38.55%;
raw cell scd1-inhibition 2	4.11353	488.396	[M+2-AP+H]+	FA 24:1	FA(24:1(Δ15)) 346.27,232.21, ;	FA(24:1(Δ15)) 40.02%;
					FA(24:1(Δ14)) 332.25,246.22, ;	FA(24:1(Δ14)) 7.98%;
					FA(24:1(Δ11)) 290.21,288.27, ;	FA(24:1(Δ11)) 9.45%;
					FA(24:1(Δ9)) 262.17,316.3, ;	FA(24:1(Δ9)) 42.54%;
raw cell scd1-inhibition 3	4.10727	488.402	[M+2-AP+H]+	FA 24:1	FA(24:1(Δ15)) 346.27,232.21, ;	FA(24:1(Δ15)) 43.36%;
					FA(24:1(Δ14)) 332.25,246.22, ;	FA(24:1(Δ14)) 6.81%;
					FA(24:1(Δ11)) 290.21,288.27, ;	FA(24:1(Δ11)) 14.49%;
					FA(24:1(Δ9)) 262.17,316.3, ;	FA(24:1(Δ9)) 35.35%;
raw cell scd1-inhibition 4	4.12405	488.396	[M+2-AP+H]+	FA 24:1	FA(24:1(Δ15)) 346.27,232.21, ;	FA(24:1(Δ15)) 48.56%;
					FA(24:1(Δ14)) 332.25,246.22, ;	FA(24:1(Δ14)) 9.44%;
					FA(24:1(Δ11)) 290.21,288.27, ;	FA(24:1(Δ11)) 16.08%;
					FA(24:1(Δ9)) 262.17,316.3, ;	FA(24:1(Δ9)) 25.91%;
raw cell scd1-inhibition 5	4.08008	488.4	[M+2-AP+H]+	FA 24:1	FA(24:1(Δ15)) 346.27,232.21, ;	FA(24:1(Δ15)) 42.9%;
					FA(24:1(Δ14)) 332.25,246.22, ;	FA(24:1(Δ14)) 7.4%;
					FA(24:1(Δ11)) 290.21,288.27, ;	FA(24:1(Δ11)) 10.1%;
					FA(24:1(Δ9)) 262.17,316.3, ;	FA(24:1(Δ9)) 39.6%;
raw cell scd1-inhibition 6	4.13329	488.397	[M+2-AP+H]+	FA 24:1	FA(24:1(Δ15)) 346.27,232.21, ;	FA(24:1(Δ15)) 44.98%;
					FA(24:1(Δ14)) 332.25,246.22, ;	FA(24:1(Δ14)) 9.5%;
					FA(24:1(Δ11)) 290.21,288.27, ;	FA(24:1(Δ11)) 15.67%;
					FA(24:1(Δ9)) 262.17,316.3, ;	FA(24:1(Δ9)) 29.84%;
raw cell ctrl-1	4.10683	488.399	[M+2-AP+H]+	FA 24:1	FA(24:1(Δ15)) 346.27,232.21, ;	FA(24:1(Δ15)) 78.2%;
					FA(24:1(Δ14)) 332.25,246.22, ;	FA(24:1(Δ14)) 21.8%;
raw cell ctrl-2	4.12944	488.402	[M+2-AP+H]+	FA 24:1	FA(24:1(Δ15)) 346.27,232.21, ;	FA(24:1(Δ15)) 74.45%;
					FA(24:1(Δ14)) 332.25,246.22, ;	FA(24:1(Δ14)) 25.55%;
raw cell ctrl-3	3.98957	488.403	[M+2-AP+H]+	FA 24:1	FA(24:1(Δ15)) 346.27,232.21, ;	FA(24:1(Δ15)) 79.5%;
					FA(24:1(Δ14)) 332.25,246.22, ;	FA(24:1(Δ14)) 20.5%;
raw cell ctrl-4	3.96189	488.399	[M+2-AP+H]+	FA 24:1	FA(24:1(Δ15)) 346.27,232.21, ;	FA(24:1(Δ15)) 77.83%;
					FA(24:1(Δ14)) 332.25,246.22, ;	FA(24:1(Δ14)) 22.17%;
raw cell ctrl-5	4.05341	488.397	[M+2-AP+H]+	FA 24:1	FA(24:1(Δ15)) 346.27,232.21, ;	FA(24:1(Δ15)) 87.43%;
					FA(24:1(Δ14)) 332.25,246.22, ;	FA(24:1(Δ14)) 12.57%;
raw cell ctrl-6	4.04558	488.399	[M+2-AP+H]+	FA 24:1	FA(24:1(Δ15)) 346.27,232.21, ;	FA(24:1(Δ15)) 82.57%;
					FA(24:1(Δ14)) 332.25,246.22, ;	FA(24:1(Δ14)) 17.43%;
raw cell fads2-inhibition 1	4.13254	488.406	[M+2-AP+H]+	FA 24:1	FA(24:1(Δ15)) 346.27,232.21, ;	FA(24:1(Δ17)) 16.04%;
					FA(24:1(Δ14)) 332.25,246.22, ;	FA(24:1(Δ15)) 74.02%;
					FA(24:1(Δ11)) 290.21,288.27, ;	FA(24:1(Δ11)) 5.85%;
					FA(24:1(Δ9)) 262.17,316.3, ;	FA(24:1(Δ9)) 4.1%;
raw cell fads2-inhibition 2	4.11336	488.405	[M+2-AP+H]+	FA 24:1	FA(24:1(Δ15)) 346.27,232.21, ;	FA(24:1(Δ17)) 17.25%;
					FA(24:1(Δ14)) 332.25,246.22, ;	FA(24:1(Δ15)) 69.52%;
					FA(24:1(Δ11)) 290.21,288.27, ;	FA(24:1(Δ11)) 7.9%;
					FA(24:1(Δ9)) 262.17,316.3, ;	FA(24:1(Δ9)) 5.33%;
raw cell fads2-inhibition 3	4.09801	488.405	[M+2-AP+H]+	FA 24:1	FA(24:1(Δ15)) 346.27,232.21, ;	FA(24:1(Δ17)) 15.16%;
					FA(24:1(Δ14)) 332.25,246.22, ;	FA(24:1(Δ15)) 71.8%;
					FA(24:1(Δ11)) 290.21,288.27, ;	FA(24:1(Δ11)) 8.24%;
					FA(24:1(Δ9)) 262.17,316.3, ;	FA(24:1(Δ9)) 4.8%;
raw cell fads2-inhibition 4	4.09777	488.395	[M+2-AP+H]+	FA 24:1	FA(24:1(Δ15)) 346.27,232.21, ;	FA(24:1(Δ17)) 15.96%;
					FA(24:1(Δ14)) 332.25,246.22, ;	FA(24:1(Δ15)) 74.25%;
					FA(24:1(Δ11)) 290.21,288.27, ;	FA(24:1(Δ11)) 5.48%;
					FA(24:1(Δ9)) 262.17,316.3, ;	FA(24:1(Δ9)) 4.32%;
raw cell fads2-inhibition 5	4.09384	488.402	[M+2-AP+H]+	FA 24:1	FA(24:1(Δ15)) 346.27,232.21, ;	FA(24:1(Δ17)) 15.76%;
					FA(24:1(Δ14)) 332.25,246.22, ;	FA(24:1(Δ15)) 72.65%;
					FA(24:1(Δ11)) 290.21,288.27, ;	FA(24:1(Δ11)) 7.73%;
					FA(24:1(Δ9)) 262.17,316.3, ;	FA(24:1(Δ9)) 3.86%;
raw cell fads2-inhibition 6	4.03714	488.399	[M+2-AP+H]+	FA 24:1	FA(24:1(Δ15)) 346.27,232.21, ;	FA(24:1(Δ17)) 16.1%;
					FA(24:1(Δ14)) 332.25,246.22, ;	FA(24:1(Δ15)) 72.78%;
					FA(24:1(Δ11)) 290.21,288.27, ;	FA(24:1(Δ11)) 6.7%;
					FA(24:1(Δ9)) 262.17,316.3, ;	FA(24:1(Δ9)) 4.41%;
raw cell scd1-inhibition 1	1.50457	362.263	[M+2-AP+H]+	FA 15:1	FA(15:1(Δ8)) 248.16,204.18, ;	FA(15:1(Δ8)) 11.3%;
					FA(15:1(Δ7)) 234.14,218.19, ;	FA(15:1(Δ7)) 10.42%;
					FA(15:1(Δ6)) 220.13,232.21, ;	FA(15:1(Δ6)) 53.45%;
					FA(15:1(Δ5)) 206.11,246.22, ;	FA(15:1(Δ5)) 21.73%;
					FA(15:1(Δ4)) 192.1,260.24, ;	FA(15:1(Δ4)) 3.1%;
raw cell scd1-inhibition 2	1.51001	362.263	[M+2-AP+H]+	FA 15:1	FA(15:1(Δ8)) 248.16,204.18, ;	FA(15:1(Δ8)) 1.55%;
					FA(15:1(Δ7)) 234.14,218.19, ;	FA(15:1(Δ7)) 13.22%;
					FA(15:1(Δ6)) 220.13,232.21, ;	FA(15:1(Δ6)) 61.42%;
					FA(15:1(Δ5)) 206.11,246.22, ;	FA(15:1(Δ5)) 15.34%;
					FA(15:1(Δ4)) 192.1,260.24, ;	FA(15:1(Δ4)) 8.47%;
raw cell scd1-inhibition 3	1.50416	362.263	[M+2-AP+H]+	FA 15:1	FA(15:1(Δ8)) 248.16,204.18, ;	FA(15:1(Δ8)) 7.0%;
					FA(15:1(Δ7)) 234.14,218.19, ;	FA(15:1(Δ7)) 13.85%;
					FA(15:1(Δ6)) 220.13,232.21, ;	FA(15:1(Δ6)) 47.12%;
					FA(15:1(Δ5)) 206.11,246.22, ;	FA(15:1(Δ5)) 21.88%;
					FA(15:1(Δ4)) 192.1,260.24, ;	FA(15:1(Δ4)) 10.15%
raw cell scd1-inhibition 4	1.50375	362.264	[M+2-AP+H]+	FA 15:1	FA(15:1(Δ7)) 234.14,218.19, ;	FA(15:1(Δ7)) 4.42%;
					FA(15:1(Δ6)) 220.13,232.21, ;	FA(15:1(Δ6)) 84.4%;
					FA(15:1(Δ5)) 206.11,246.22, ;	FA(15:1(Δ5)) 5.6%;
					FA(15:1(Δ4)) 192.1,260.24, ;	FA(15:1(Δ4)) 5.58%;
raw cell scd1-inhibition 5	1.47504	362.263	[M+2-AP+H]+	FA 15:1	FA(15:1(Δ8)) 248.16,204.18, ;	FA(15:1(Δ8)) 4.12%;
					FA(15:1(Δ7)) 234.14,218.19, ;	FA(15:1(Δ7)) 13.83%;
					FA(15:1(Δ6)) 220.13,232.21, ;	FA(15:1(Δ6)) 49.67%;
					FA(15:1(Δ5)) 206.11,246.22, ;	FA(15:1(Δ5)) 20.27%;
					FA(15:1(Δ4)) 192.1,260.24, ;	FA(15:1(Δ4)) 12.1%;
raw cell scd1-inhibition 6	1.45542	362.263	[M+2-AP+H]+	FA 15:1	FA(15:1(Δ7)) 234.14,218.19, ;	FA(15:1(Δ7)) 4.9%;
					FA(15:1(Δ6)) 220.13,232.21, ;	FA(15:1(Δ6)) 67.62%;
					FA(15:1(Δ5)) 206.11,246.22, ;	FA(15:1(Δ5)) 25.17%;
					FA(15:1(Δ4)) 192.1,260.24, ;	FA(15:1(Δ4)) 2.3%;
raw cell ctrl-1	1.4864	362.263	[M+2-AP+H]+	FA 15:1	FA(15:1(Δ9)) 262.17,190.16, ;	FA(15:1(Δ9)) 5.54%;
					FA(15:1(Δ8)) 248.16,204.18, ;	FA(15:1(Δ8)) 31.1%;
					FA(15:1(Δ7)) 234.14,218.19, ;	FA(15:1(Δ7)) 14.86%;
					FA(15:1(Δ6)) 220.13,232.21, ;	FA(15:1(Δ6)) 33.48%;
					FA(15:1(Δ5)) 206.11,246.22, ;	FA(15:1(Δ5)) 11.32%;
					FA(15:1(Δ4)) 192.1,260.24, ;	FA(15:1(Δ4)) 3.7%;
raw cell ctrl-2	1.4914	362.264	[M+2-AP+H]+	FA 15:1	FA(15:1(Δ9)) 262.17,190.16, ;	FA(15:1(Δ9)) 7.32%;
					FA(15:1(Δ8)) 248.16,204.18, ;	FA(15:1(Δ8)) 23.64%;
					FA(15:1(Δ7)) 234.14,218.19, ;	FA(15:1(Δ7)) 19.0%;
					FA(15:1(Δ6)) 220.13,232.21, ;	FA(15:1(Δ6)) 40.94%;
					FA(15:1(Δ5)) 206.11,246.22, ;	FA(15:1(Δ5)) 6.85%;
					FA(15:1(Δ4)) 192.1,260.24, ;	FA(15:1(Δ4)) 2.25%;
raw cell ctrl-3	1.49917	362.264	[M+2-AP+H]+	FA 15:1	FA(15:1(Δ9)) 262.17,190.16, ;	FA(15:1(Δ9)) 5.08%;
					FA(15:1(Δ8)) 248.16,204.18, ;	FA(15:1(Δ8)) 28.64%;
					FA(15:1(Δ7)) 234.14,218.19, ;	FA(15:1(Δ7)) 14.68%;
					FA(15:1(Δ6)) 220.13,232.21, ;	FA(15:1(Δ6)) 33.89%;
					FA(15:1(Δ5)) 206.11,246.22, ;	FA(15:1(Δ5)) 10.21%;
					FA(15:1(Δ4)) 192.1,260.24, ;	FA(15:1(Δ4)) 7.5%;
raw cell ctrl-4	1.5019	362.264	[M+2-AP+H]+	FA 15:1	FA(15:1(Δ9)) 262.17,190.16, ;	FA(15:1(Δ9)) 5.79%;
					FA(15:1(Δ8)) 248.16,204.18, ;	FA(15:1(Δ8)) 31.38%;
					FA(15:1(Δ7)) 234.14,218.19, ;	FA(15:1(Δ7)) 12.37%;
					FA(15:1(Δ6)) 220.13,232.21, ;	FA(15:1(Δ6)) 35.94%;
					FA(15:1(Δ5)) 206.11,246.22, ;	FA(15:1(Δ5)) 8.3%;
					FA(15:1(Δ4)) 192.1,260.24, ;	FA(15:1(Δ4)) 6.22%;
raw cell ctrl-5	1.5018	362.264	[M+2-AP+H]+	FA 15:1	FA(15:1(Δ9)) 262.17,190.16, ;	FA(15:1(Δ9)) 6.83%;
					FA(15:1(Δ8)) 248.16,204.18, ;	FA(15:1(Δ8)) 21.9%;
					FA(15:1(Δ7)) 234.14,218.19, ;	FA(15:1(Δ7)) 16.1%;
					FA(15:1(Δ6)) 220.13,232.21, ;	FA(15:1(Δ6)) 34.55%;
					FA(15:1(Δ5)) 206.11,246.22, ;	FA(15:1(Δ5)) 11.53%;
					FA(15:1(Δ4)) 192.1,260.24, ;	FA(15:1(Δ4)) 9.1%;
raw cell ctrl-6	1.50904	362.264	[M+2-AP+H]+	FA 15:1	FA(15:1(Δ9)) 262.17,190.16, ;	FA(15:1(Δ9)) 7.59%;
					FA(15:1(Δ8)) 248.16,204.18, ;	FA(15:1(Δ8)) 24.55%;
					FA(15:1(Δ7)) 234.14,218.19, ;	FA(15:1(Δ7)) 16.36%;
					FA(15:1(Δ6)) 220.13,232.21, ;	FA(15:1(Δ6)) 32.03%;
					FA(15:1(Δ5)) 206.11,246.22, ;	FA(15:1(Δ5)) 10.46%;
					FA(15:1(Δ4)) 192.1,260.24, ;	FA(15:1(Δ4)) 9.02%;
raw cell fads2-inhibition 1	1.49621	362.263	[M+2-AP+H]+	FA 15:1	FA(15:1(Δ9)) 262.17,190.16, ;	FA(15:1(Δ9)) 12.95%;
					FA(15:1(Δ8)) 248.16,204.18, ;	FA(15:1(Δ8)) 28.39%;
					FA(15:1(Δ7)) 234.14,218.19, ;	FA(15:1(Δ7)) 21.43%;
					FA(15:1(Δ6)) 220.13,232.21, ;	FA(15:1(Δ6)) 35.63%;
					FA(15:1(Δ4)) 192.1,260.24, ;	FA(15:1(Δ5)) 1.6%;
raw cell fads2-inhibition 2	1.4951	362.264	[M+2-AP+H]+	FA 15:1	FA(15:1(Δ9)) 262.17,190.16, ;	FA(15:1(Δ9)) 9.5%;
					FA(15:1(Δ8)) 248.16,204.18, ;	FA(15:1(Δ8)) 22.15%;
					FA(15:1(Δ7)) 234.14,218.19, ;	FA(15:1(Δ7)) 25.9%;
					FA(15:1(Δ6)) 220.13,232.21, ;	FA(15:1(Δ6)) 42.45%;
raw cell fads2-inhibition 3	1.51392	362.264	[M+2-AP+H]+	FA 15:1	FA(15:1(Δ9)) 262.17,190.16, ;	FA(15:1(Δ9)) 12.05%;
					FA(15:1(Δ8)) 248.16,204.18, ;	FA(15:1(Δ8)) 31.55%;
					FA(15:1(Δ7)) 234.14,218.19, ;	FA(15:1(Δ7)) 19.3%;
					FA(15:1(Δ6)) 220.13,232.21, ;	FA(15:1(Δ6)) 37.1%;
raw cell fads2-inhibition 4	1.49458	362.264	[M+2-AP+H]+	FA 15:1	FA(15:1(Δ9)) 262.17,190.16, ;	FA(15:1(Δ9)) 12.93%;
					FA(15:1(Δ8)) 248.16,204.18, ;	FA(15:1(Δ8)) 17.86%;
					FA(15:1(Δ7)) 234.14,218.19, ;	FA(15:1(Δ7)) 22.13%;
					FA(15:1(Δ6)) 220.13,232.21, ;	FA(15:1(Δ6)) 44.26%;
					FA(15:1(Δ5)) 206.11,246.22, ;	FA(15:1(Δ5)) 2.83%;
raw cell fads2-inhibition 5	1.49641	362.264	[M+2-AP+H]+	FA 15:1	FA(15:1(Δ9)) 262.17,190.16, ;	FA(15:1(Δ9)) 8.0%;
					FA(15:1(Δ8)) 248.16,204.18, ;	FA(15:1(Δ8)) 37.52%;
					FA(15:1(Δ7)) 234.14,218.19, ;	FA(15:1(Δ7)) 12.16%;
					FA(15:1(Δ6)) 220.13,232.21, ;	FA(15:1(Δ6)) 39.27%;
					FA(15:1(Δ5)) 206.11,246.22, ;	FA(15:1(Δ5)) 3.06%;
raw cell fads2-inhibition 6	1.50914	362.264	[M+2-AP+H]+	FA 15:1	FA(15:1(Δ9)) 262.17,190.16, ;	FA(15:1(Δ9)) 8.99%;
					FA(15:1(Δ8)) 248.16,204.18, ;	FA(15:1(Δ8)) 32.79%;
					FA(15:1(Δ7)) 234.14,218.19, ;	FA(15:1(Δ7)) 14.62%;
					FA(15:1(Δ6)) 220.13,232.21, ;	FA(15:1(Δ6)) 41.06%;
					FA(15:1(Δ5)) 206.11,246.22, ;	FA(15:1(Δ5)) 2.54%;
raw cell scd1-inhibition 1	1.90294	390.295	[M+2-AP+H]+	FA 17:1	FA(17:1(Δ11)) 290.21,190.16, ;	FA(17:1(Δ11)) 3.16%;
					FA(17:1(Δ10)) 276.19,204.18, ;	FA(17:1(Δ10)) 2.58%;
					FA(17:1(Δ9)) 262.17,218.19, ;	FA(17:1(Δ9)) 47.74%;
					FA(17:1(Δ8)) 248.16,232.21, ;	FA(17:1(Δ8)) 12.93%;
					FA(17:1(Δ7)) 234.14,246.22, ;	FA(17:1(Δ7)) 4.31%;
					FA(17:1(Δ6)) 220.13,260.24, ;	FA(17:1(Δ6)) 29.27%;
raw cell scd1-inhibition 2	1.90301	390.294	[M+2-AP+H]+	FA 17:1	FA(17:1(Δ11)) 290.21,190.16, ;	FA(17:1(Δ11)) 3.33%;
					FA(17:1(Δ10)) 276.19,204.18, ;	FA(17:1(Δ10)) 2.21%;
					FA(17:1(Δ9)) 262.17,218.19, ;	FA(17:1(Δ9)) 46.81%;
					FA(17:1(Δ8)) 248.16,232.21, ;	FA(17:1(Δ8)) 11.03%;
					FA(17:1(Δ7)) 234.14,246.22, ;	FA(17:1(Δ7)) 3.29%;
					FA(17:1(Δ6)) 220.13,260.24, ;	FA(17:1(Δ6)) 33.33%;
raw cell scd1-inhibition 3	1.89174	390.294	[M+2-AP+H]+	FA 17:1	FA(17:1(Δ11)) 290.21,190.16, ;	FA(17:1(Δ11)) 3.08%;
					FA(17:1(Δ10)) 276.19,204.18, ;	FA(17:1(Δ10)) 2.7%;
					FA(17:1(Δ9)) 262.17,218.19, ;	FA(17:1(Δ9)) 46.32%;
					FA(17:1(Δ8)) 248.16,232.21, ;	FA(17:1(Δ8)) 14.0%;
					FA(17:1(Δ7)) 234.14,246.22, ;	FA(17:1(Δ7)) 4.82%;
					FA(17:1(Δ6)) 220.13,260.24, ;	FA(17:1(Δ6)) 29.08%;
raw cell scd1-inhibition 4	1.90217	390.294	[M+2-AP+H]+	FA 17:1	FA(17:1(Δ11)) 290.21,190.16, ;	FA(17:1(Δ11)) 2.8%;
					FA(17:1(Δ10)) 276.19,204.18, ;	FA(17:1(Δ10)) 0.86%;
					FA(17:1(Δ9)) 262.17,218.19, ;	FA(17:1(Δ9)) 48.72%;
					FA(17:1(Δ8)) 248.16,232.21, ;	FA(17:1(Δ8)) 9.58%;
					FA(17:1(Δ7)) 234.14,246.22, ;	FA(17:1(Δ7)) 2.43%;
					FA(17:1(Δ6)) 220.13,260.24, ;	FA(17:1(Δ6)) 35.6%
raw cell scd1-inhibition 5	1.89614	390.294	[M+2-AP+H]+	FA 17:1	FA(17:1(Δ11)) 290.21,190.16, ;	FA(17:1(Δ11)) 3.26%;
					FA(17:1(Δ10)) 276.19,204.18, ;	FA(17:1(Δ10)) 2.6%;
					FA(17:1(Δ9)) 262.17,218.19, ;	FA(17:1(Δ9)) 47.04%;
					FA(17:1(Δ8)) 248.16,232.21, ;	FA(17:1(Δ8)) 13.83%;
					FA(17:1(Δ7)) 234.14,246.22, ;	FA(17:1(Δ7)) 4.41%;
					FA(17:1(Δ6)) 220.13,260.24, ;	FA(17:1(Δ6)) 28.87%;
raw cell scd1-inhibition 6	1.89455	390.294	[M+2-AP+H]+	FA 17:1	FA(17:1(Δ11)) 290.21,190.16, ;	FA(17:1(Δ11)) 3.32%;
					FA(17:1(Δ10)) 276.19,204.18, ;	FA(17:1(Δ10)) 2.6%;
					FA(17:1(Δ9)) 262.17,218.19, ;	FA(17:1(Δ9)) 48.66%;
					FA(17:1(Δ8)) 248.16,232.21, ;	FA(17:1(Δ8)) 13.23%;
					FA(17:1(Δ7)) 234.14,246.22, ;	FA(17:1(Δ7)) 4.39%;
					FA(17:1(Δ6)) 220.13,260.24, ;	FA(17:1(Δ6)) 27.8%;
raw cell ctrl-1	1.8992	390.295	[M+2-AP+H]+	FA 17:1	FA(17:1(Δ11)) 290.21,190.16, ;	FA(17:1(Δ11)) 4.34%;
					FA(17:1(Δ10)) 276.19,204.18, ;	FA(17:1(Δ10)) 7.43%;
					FA(17:1(Δ9)) 262.17,218.19, ;	FA(17:1(Δ9)) 52.9%;
					FA(17:1(Δ8)) 248.16,232.21, ;	FA(17:1(Δ8)) 16.26%;
					FA(17:1(Δ7)) 234.14,246.22, ;	FA(17:1(Δ7)) 4.08%;
					FA(17:1(Δ6)) 220.13,260.24, ;	FA(17:1(Δ6)) 14.99%;
raw cell ctrl-2	1.90889	390.295	[M+2-AP+H]+	FA 17:1	FA(17:1(Δ11)) 290.21,190.16, ;	FA(17:1(Δ11)) 4.67%;
					FA(17:1(Δ10)) 276.19,204.18, ;	FA(17:1(Δ10)) 3.8%;
					FA(17:1(Δ9)) 262.17,218.19, ;	FA(17:1(Δ9)) 59.44%;
					FA(17:1(Δ8)) 248.16,232.21, ;	FA(17:1(Δ8)) 12.45%;
					FA(17:1(Δ7)) 234.14,246.22, ;	FA(17:1(Δ7)) 3.42%;
					FA(17:1(Δ6)) 220.13,260.24, ;	FA(17:1(Δ6)) 16.22%;
raw cell ctrl-3	1.89932	390.294	[M+2-AP+H]+	FA 17:1	FA(17:1(Δ11)) 290.21,190.16, ;	FA(17:1(Δ11)) 4.46%;
					FA(17:1(Δ10)) 276.19,204.18, ;	FA(17:1(Δ10)) 6.42%;
					FA(17:1(Δ9)) 262.17,218.19, ;	FA(17:1(Δ9)) 53.49%;
					FA(17:1(Δ8)) 248.16,232.21, ;	FA(17:1(Δ8)) 16.0%;
					FA(17:1(Δ7)) 234.14,246.22, ;	FA(17:1(Δ7)) 4.41%;
					FA(17:1(Δ6)) 220.13,260.24, ;	FA(17:1(Δ6)) 15.21%;
raw cell ctrl-4	1.91045	390.294	[M+2-AP+H]+	FA 17:1	FA(17:1(Δ11)) 290.21,190.16, ;	FA(17:1(Δ11)) 4.23%;
					FA(17:1(Δ10)) 276.19,204.18, ;	FA(17:1(Δ10)) 6.65%;
					FA(17:1(Δ9)) 262.17,218.19, ;	FA(17:1(Δ9)) 52.12%;
					FA(17:1(Δ8)) 248.16,232.21, ;	FA(17:1(Δ8)) 16.9%;
					FA(17:1(Δ7)) 234.14,246.22, ;	FA(17:1(Δ7)) 4.79%;
					FA(17:1(Δ6)) 220.13,260.24, ;	FA(17:1(Δ6)) 15.31%;
raw cell ctrl-5	1.90037	390.294	[M+2-AP+H]+	FA 17:1	FA(17:1(Δ11)) 290.21,190.16, ;	FA(17:1(Δ11)) 4.47%;
					FA(17:1(Δ10)) 276.19,204.18, ;	FA(17:1(Δ10)) 4.88%;
					FA(17:1(Δ9)) 262.17,218.19, ;	FA(17:1(Δ9)) 57.26%;
					FA(17:1(Δ8)) 248.16,232.21, ;	FA(17:1(Δ8)) 13.48%;
					FA(17:1(Δ7)) 234.14,246.22, ;	FA(17:1(Δ7)) 3.94%;
					FA(17:1(Δ6)) 220.13,260.24, ;	FA(17:1(Δ6)) 15.97%;
raw cell ctrl-6	1.90341	390.294	[M+2-AP+H]+	FA 17:1	FA(17:1(Δ11)) 290.21,190.16, ;	FA(17:1(Δ11)) 4.3%;
					FA(17:1(Δ10)) 276.19,204.18, ;	FA(17:1(Δ10)) 5.04%;
					FA(17:1(Δ9)) 262.17,218.19, ;	FA(17:1(Δ9)) 59.11%;
					FA(17:1(Δ8)) 248.16,232.21, ;	FA(17:1(Δ8)) 14.35%;
					FA(17:1(Δ7)) 234.14,246.22, ;	FA(17:1(Δ7)) 3.31%;
					FA(17:1(Δ6)) 220.13,260.24, ;	FA(17:1(Δ6)) 13.9%;
raw cell fads2-inhibition 1	1.90529	390.295	[M+2-AP+H]+	FA 17:1	FA(17:1(Δ11)) 290.21,190.16, ;	FA(17:1(Δ11)) 4.6%;
					FA(17:1(Δ10)) 276.19,204.18, ;	FA(17:1(Δ10)) 3.69%;
					FA(17:1(Δ9)) 262.17,218.19, ;	FA(17:1(Δ9)) 75.8%;
					FA(17:1(Δ8)) 248.16,232.21, ;	FA(17:1(Δ8)) 11.35%;
					FA(17:1(Δ7)) 234.14,246.22, ;	FA(17:1(Δ7)) 1.85%;
					FA(17:1(Δ6)) 220.13,260.24, ;	FA(17:1(Δ6)) 2.7%;
raw cell fads2-inhibition 2	1.91021	390.294	[M+2-AP+H]+	FA 17:1	FA(17:1(Δ11)) 290.21,190.16, ;	FA(17:1(Δ11)) 4.42%;
					FA(17:1(Δ10)) 276.19,204.18, ;	FA(17:1(Δ10)) 3.07%;
					FA(17:1(Δ9)) 262.17,218.19, ;	FA(17:1(Δ9)) 76.87%;
					FA(17:1(Δ8)) 248.16,232.21, ;	FA(17:1(Δ8)) 10.54%;
					FA(17:1(Δ7)) 234.14,246.22, ;	FA(17:1(Δ7)) 1.68%;
					FA(17:1(Δ6)) 220.13,260.24, ;	FA(17:1(Δ6)) 3.43%;
raw cell fads2-inhibition 3	1.89896	390.295	[M+2-AP+H]+	FA 17:1	FA(17:1(Δ11)) 290.21,190.16, ;	FA(17:1(Δ11)) 3.86%;
					FA(17:1(Δ10)) 276.19,204.18, ;	FA(17:1(Δ10)) 4.07%;
					FA(17:1(Δ9)) 262.17,218.19, ;	FA(17:1(Δ9)) 74.48%;
					FA(17:1(Δ8)) 248.16,232.21, ;	FA(17:1(Δ8)) 12.86%;
					FA(17:1(Δ7)) 234.14,246.22, ;	FA(17:1(Δ7)) 1.8%;
					FA(17:1(Δ6)) 220.13,260.24, ;	FA(17:1(Δ6)) 2.92%;
raw cell fads2-inhibition 4	1.89992	390.295	[M+2-AP+H]+	FA 17:1	FA(17:1(Δ11)) 290.21,190.16, ;	FA(17:1(Δ11)) 4.38%;
					FA(17:1(Δ10)) 276.19,204.18, ;	FA(17:1(Δ10)) 2.7%;
					FA(17:1(Δ9)) 262.17,218.19, ;	FA(17:1(Δ9)) 78.52%;
					FA(17:1(Δ8)) 248.16,232.21, ;	FA(17:1(Δ8)) 10.11%;
					FA(17:1(Δ7)) 234.14,246.22, ;	FA(17:1(Δ7)) 1.48%;
					FA(17:1(Δ6)) 220.13,260.24, ;	FA(17:1(Δ6)) 2.83%;
raw cell fads2-inhibition 5	1.90427	390.295	[M+2-AP+H]+	FA 17:1	FA(17:1(Δ11)) 290.21,190.16, ;	FA(17:1(Δ11)) 4.14%;
					FA(17:1(Δ10)) 276.19,204.18, ;	FA(17:1(Δ10)) 4.49%;
					FA(17:1(Δ9)) 262.17,218.19, ;	FA(17:1(Δ9)) 72.7%;
					FA(17:1(Δ8)) 248.16,232.21, ;	FA(17:1(Δ8)) 13.64%;
					FA(17:1(Δ7)) 234.14,246.22, ;	FA(17:1(Δ7)) 1.99%;
					FA(17:1(Δ6)) 220.13,260.24, ;	FA(17:1(Δ6)) 3.03%;
raw cell fads2-inhibition 6	1.90332	390.295	[M+2-AP+H]+	FA 17:1	FA(17:1(Δ11)) 290.21,190.16, ;	FA(17:1(Δ11)) 4.72%;
					FA(17:1(Δ10)) 276.19,204.18, ;	FA(17:1(Δ10)) 3.12%;
					FA(17:1(Δ9)) 262.17,218.19, ;	FA(17:1(Δ9)) 76.23%;
					FA(17:1(Δ8)) 248.16,232.21, ;	FA(17:1(Δ8)) 10.87%;
					FA(17:1(Δ7)) 234.14,246.22, ;	FA(17:1(Δ7)) 1.71%;
					FA(17:1(Δ6)) 220.13,260.24, ;	FA(17:1(Δ6)) 3.35%;
raw cell scd1-inhibition 1	2.40058	418.325	[M+2-AP+H]+	FA 19:1	FA(19:1(Δ13)) 318.24,190.16, ;	FA(19:1(Δ13)) 0.98%;
					FA(19:1(Δ12)) 304.22,204.18, ;	FA(19:1(Δ12)) 1.54%;
					FA(19:1(Δ11)) 290.21,218.19, ;	FA(19:1(Δ11)) 36.12%;
					FA(19:1(Δ10)) 276.19,232.21, ;	FA(19:1(Δ10)) 8.71%;
					FA(19:1(Δ9)) 262.17,246.22, ;	FA(19:1(Δ9)) 6.57%;
					FA(19:1(Δ8)) 248.16,260.24, ;	FA(19:1(Δ8)) 46.08%;
raw cell scd1-inhibition 2	2.40434	418.325	[M+2-AP+H]+	FA 19:1	FA(19:1(Δ13)) 318.24,190.16, ;	FA(19:1(Δ13)) 0.66%;
					FA(19:1(Δ12)) 304.22,204.18, ;	FA(19:1(Δ12)) 1.72%;
					FA(19:1(Δ11)) 290.21,218.19, ;	FA(19:1(Δ11)) 35.15%;
					FA(19:1(Δ10)) 276.19,232.21, ;	FA(19:1(Δ10)) 8.69%;
					FA(19:1(Δ9)) 262.17,246.22, ;	FA(19:1(Δ9)) 6.54%;
					FA(19:1(Δ8)) 248.16,260.24, ;	FA(19:1(Δ8)) 47.25%;
raw cell scd1-inhibition 3	2.4044	418.325	[M+2-AP+H]+	FA 19:1	FA(19:1(Δ13)) 318.24,190.16, ;	FA(19:1(Δ13)) 1.06%;
					FA(19:1(Δ12)) 304.22,204.18, ;	FA(19:1(Δ12)) 1.6%;
					FA(19:1(Δ11)) 290.21,218.19, ;	FA(19:1(Δ11)) 33.74%;
					FA(19:1(Δ10)) 276.19,232.21, ;	FA(19:1(Δ10)) 8.93%;
					FA(19:1(Δ9)) 262.17,246.22, ;	FA(19:1(Δ9)) 6.53%;
					FA(19:1(Δ8)) 248.16,260.24, ;	FA(19:1(Δ8)) 48.13%;
raw cell scd1-inhibition 4	2.41283	418.325	[M+2-AP+H]+	FA 19:1	FA(19:1(Δ13)) 318.24,190.16, ;	FA(19:1(Δ13)) 0.45%;
					FA(19:1(Δ12)) 304.22,204.18, ;	FA(19:1(Δ12)) 0.73%;
					FA(19:1(Δ11)) 290.21,218.19, ;	FA(19:1(Δ11)) 34.81%;
					FA(19:1(Δ10)) 276.19,232.21, ;	FA(19:1(Δ10)) 8.94%;
					FA(19:1(Δ9)) 262.17,246.22, ;	FA(19:1(Δ9)) 6.94%;
					FA(19:1(Δ8)) 248.16,260.24, ;	FA(19:1(Δ8)) 48.13%;
raw cell scd1-inhibition 5	2.39808	418.325	[M+2-AP+H]+	FA 19:1	FA(19:1(Δ13)) 318.24,190.16, ;	FA(19:1(Δ13)) 0.88%;
					FA(19:1(Δ12)) 304.22,204.18, ;	FA(19:1(Δ12)) 1.61%;
					FA(19:1(Δ11)) 290.21,218.19, ;	FA(19:1(Δ11)) 33.94%;
					FA(19:1(Δ10)) 276.19,232.21, ;	FA(19:1(Δ10)) 8.88%;
					FA(19:1(Δ9)) 262.17,246.22, ;	FA(19:1(Δ9)) 6.2%;
					FA(19:1(Δ8)) 248.16,260.24, ;	FA(19:1(Δ8)) 48.49%;
raw cell scd1-inhibition 6	2.41439	418.325	[M+2-AP+H]+	FA 19:1	FA(19:1(Δ13)) 318.24,190.16, ;	FA(19:1(Δ13)) 0.99%;
					FA(19:1(Δ12)) 304.22,204.18, ;	FA(19:1(Δ12)) 1.64%;
					FA(19:1(Δ11)) 290.21,218.19, ;	FA(19:1(Δ11)) 34.25%;
					FA(19:1(Δ10)) 276.19,232.21, ;	FA(19:1(Δ10)) 9.46%;
					FA(19:1(Δ9)) 262.17,246.22, ;	FA(19:1(Δ9)) 6.86%;
					FA(19:1(Δ8)) 248.16,260.24, ;	FA(19:1(Δ8)) 46.81%;
raw cell ctrl-1	2.40981	418.325	[M+2-AP+H]+	FA 19:1	FA(19:1(Δ13)) 318.24,190.16, ;	FA(19:1(Δ13)) 2.04%;
					FA(19:1(Δ12)) 304.22,204.18, ;	FA(19:1(Δ12)) 2.59%;
					FA(19:1(Δ11)) 290.21,218.19, ;	FA(19:1(Δ11)) 50.29%;
					FA(19:1(Δ10)) 276.19,232.21, ;	FA(19:1(Δ10)) 6.58%;
					FA(19:1(Δ9)) 262.17,246.22, ;	FA(19:1(Δ9)) 6.88%;
					FA(19:1(Δ8)) 248.16,260.24, ;	FA(19:1(Δ8)) 31.62%;
raw cell ctrl-2	2.39619	418.325	[M+2-AP+H]+	FA 19:1	FA(19:1(Δ13)) 318.24,190.16, ;	FA(19:1(Δ13)) 1.41%;
					FA(19:1(Δ12)) 304.22,204.18, ;	FA(19:1(Δ12)) 2.36%;
					FA(19:1(Δ11)) 290.21,218.19, ;	FA(19:1(Δ11)) 46.79%;
					FA(19:1(Δ10)) 276.19,232.21, ;	FA(19:1(Δ10)) 7.5%;
					FA(19:1(Δ9)) 262.17,246.22, ;	FA(19:1(Δ9)) 9.28%;
					FA(19:1(Δ8)) 248.16,260.24, ;	FA(19:1(Δ8)) 32.66%;
raw cell ctrl-3	2.41966	418.326	[M+2-AP+H]+	FA 19:1	FA(19:1(Δ13)) 318.24,190.16, ;	FA(19:1(Δ13)) 1.66%;
					FA(19:1(Δ12)) 304.22,204.18, ;	FA(19:1(Δ12)) 2.63%;
					FA(19:1(Δ11)) 290.21,218.19, ;	FA(19:1(Δ11)) 49.33%;
					FA(19:1(Δ10)) 276.19,232.21, ;	FA(19:1(Δ10)) 6.51%;
					FA(19:1(Δ9)) 262.17,246.22, ;	FA(19:1(Δ9)) 7.84%;
					FA(19:1(Δ8)) 248.16,260.24, ;	FA(19:1(Δ8)) 32.03%;
raw cell ctrl-4	2.4042	418.325	[M+2-AP+H]+	FA 19:1	FA(19:1(Δ13)) 318.24,190.16, ;	FA(19:1(Δ13)) 1.41%;
					FA(19:1(Δ12)) 304.22,204.18, ;	FA(19:1(Δ12)) 2.41%;
					FA(19:1(Δ11)) 290.21,218.19, ;	FA(19:1(Δ11)) 49.13%;
					FA(19:1(Δ10)) 276.19,232.21, ;	FA(19:1(Δ10)) 7.21%;
					FA(19:1(Δ9)) 262.17,246.22, ;	FA(19:1(Δ9)) 7.65%;
					FA(19:1(Δ8)) 248.16,260.24, ;	FA(19:1(Δ8)) 32.19%;
raw cell ctrl-5	2.40898	418.326	[M+2-AP+H]+	FA 19:1	FA(19:1(Δ13)) 318.24,190.16, ;	FA(19:1(Δ13)) 1.61%;
					FA(19:1(Δ12)) 304.22,204.18, ;	FA(19:1(Δ12)) 2.62%;
					FA(19:1(Δ11)) 290.21,218.19, ;	FA(19:1(Δ11)) 48.19%;
					FA(19:1(Δ10)) 276.19,232.21, ;	FA(19:1(Δ10)) 7.29%;
					FA(19:1(Δ9)) 262.17,246.22, ;	FA(19:1(Δ9)) 7.77%;
					FA(19:1(Δ8)) 248.16,260.24, ;	FA(19:1(Δ8)) 32.51%;
raw cell ctrl-6	2.40859	418.326	[M+2-AP+H]+	FA 19:1	FA(19:1(Δ13)) 318.24,190.16, ;	FA(19:1(Δ13)) 1.58%;
					FA(19:1(Δ12)) 304.22,204.18, ;	FA(19:1(Δ12)) 2.41%;
					FA(19:1(Δ11)) 290.21,218.19, ;	FA(19:1(Δ11)) 48.73%;
					FA(19:1(Δ10)) 276.19,232.21, ;	FA(19:1(Δ10)) 6.72%;
					FA(19:1(Δ9)) 262.17,246.22, ;	FA(19:1(Δ9)) 7.53%;
					FA(19:1(Δ8)) 248.16,260.24, ;	FA(19:1(Δ8)) 33.02%;
raw cell fads2-inhibition 1	2.4088	418.325	[M+2-AP+H]+	FA 19:1	FA(19:1(Δ13)) 318.24,190.16, ;	FA(19:1(Δ13)) 1.9%;
					FA(19:1(Δ12)) 304.22,204.18, ;	FA(19:1(Δ12)) 2.05%;
					FA(19:1(Δ11)) 290.21,218.19, ;	FA(19:1(Δ11)) 73.69%;
					FA(19:1(Δ10)) 276.19,232.21, ;	FA(19:1(Δ10)) 5.89%;
					FA(19:1(Δ9)) 262.17,246.22, ;	FA(19:1(Δ9)) 8.2%;
					FA(19:1(Δ8)) 248.16,260.24, ;	FA(19:1(Δ8)) 8.27%;
raw cell fads2-inhibition 2	2.39856	418.326	[M+2-AP+H]+	FA 19:1	FA(19:1(Δ13)) 318.24,190.16, ;	FA(19:1(Δ13)) 1.65%;
					FA(19:1(Δ12)) 304.22,204.18, ;	FA(19:1(Δ12)) 1.78%;
					FA(19:1(Δ11)) 290.21,218.19, ;	FA(19:1(Δ11)) 72.97%;
					FA(19:1(Δ10)) 276.19,232.21, ;	FA(19:1(Δ10)) 6.04%;
					FA(19:1(Δ9)) 262.17,246.22, ;	FA(19:1(Δ9)) 8.18%;
					FA(19:1(Δ8)) 248.16,260.24, ;	FA(19:1(Δ8)) 9.38%;
raw cell fads2-inhibition 3	2.40927	418.326	[M+2-AP+H]+	FA 19:1	FA(19:1(Δ13)) 318.24,190.16, ;	FA(19:1(Δ13)) 1.38%;
					FA(19:1(Δ12)) 304.22,204.18, ;	FA(19:1(Δ12)) 2.13%;
					FA(19:1(Δ11)) 290.21,218.19, ;	FA(19:1(Δ11)) 70.74%;
					FA(19:1(Δ10)) 276.19,232.21, ;	FA(19:1(Δ10)) 6.64%;
					FA(19:1(Δ9)) 262.17,246.22, ;	FA(19:1(Δ9)) 9.07%;
					FA(19:1(Δ8)) 248.16,260.24, ;	FA(19:1(Δ8)) 10.03%;
raw cell fads2-inhibition 4	2.41522	418.326	[M+2-AP+H]+	FA 19:1	FA(19:1(Δ13)) 318.24,190.16, ;	FA(19:1(Δ13)) 1.89%;
					FA(19:1(Δ12)) 304.22,204.18, ;	FA(19:1(Δ12)) 1.84%;
					FA(19:1(Δ11)) 290.21,218.19, ;	FA(19:1(Δ11)) 73.39%;
					FA(19:1(Δ10)) 276.19,232.21, ;	FA(19:1(Δ10)) 5.42%;
					FA(19:1(Δ9)) 262.17,246.22, ;	FA(19:1(Δ9)) 8.7%;
					FA(19:1(Δ8)) 248.16,260.24, ;	FA(19:1(Δ8)) 8.75%;
raw cell fads2-inhibition 5	2.40419	418.326	[M+2-AP+H]+	FA 19:1	FA(19:1(Δ13)) 318.24,190.16, ;	FA(19:1(Δ13)) 1.74%;
					FA(19:1(Δ12)) 304.22,204.18, ;	FA(19:1(Δ12)) 2.03%;
					FA(19:1(Δ11)) 290.21,218.19, ;	FA(19:1(Δ11)) 73.11%;
					FA(19:1(Δ10)) 276.19,232.21, ;	FA(19:1(Δ10)) 6.12%;
					FA(19:1(Δ9)) 262.17,246.22, ;	FA(19:1(Δ9)) 8.93%;
					FA(19:1(Δ8)) 248.16,260.24, ;	FA(19:1(Δ8)) 8.07%;
raw cell fads2-inhibition 6	2.40834	418.325	[M+2-AP+H]+	FA 19:1	FA(19:1(Δ13)) 318.24,190.16, ;	FA(19:1(Δ13)) 1.74%;
					FA(19:1(Δ12)) 304.22,204.18, ;	FA(19:1(Δ12)) 1.8%;
					FA(19:1(Δ11)) 290.21,218.19, ;	FA(19:1(Δ11)) 74.31%;
					FA(19:1(Δ10)) 276.19,232.21, ;	FA(19:1(Δ10)) 5.47%;
					FA(19:1(Δ9)) 262.17,246.22, ;	FA(19:1(Δ9)) 8.24%;
					FA(19:1(Δ8)) 248.16,260.24, ;	FA(19:1(Δ8)) 8.44%;
raw cell scd1-inhibition 1	3.05791	446.356	[M+2-AP+H]+	FA 21:1	FA(21:1(Δ13)) 318.23,218.19,	FA(21:1(Δ13)) 100.0%;
raw cell scd1-inhibition 2	3.01994	446.354	[M+2-AP+H]+	FA 21:1	FA(21:1(Δ13)) 318.23,218.19,	FA(21:1(Δ13)) 100.0%;
raw cell scd1-inhibition 3	3.02072	446.356	[M+2-AP+H]+	FA 21:1	FA(21:1(Δ13)) 318.23,218.19,	FA(21:1(Δ13)) 100.0%;
raw cell scd1-inhibition 4	3.02505	446.354	[M+2-AP+H]+	FA 21:1	FA(21:1(Δ13)) 318.23,218.19,	FA(21:1(Δ13)) 100.0%;
raw cell scd1-inhibition 5	3.03447	446.355	[M+2-AP+H]+	FA 21:1	FA(21:1(Δ13)) 318.23,218.19,	FA(21:1(Δ13)) 100.0%;
raw cell scd1-inhibition 6	3.04188	446.355	[M+2-AP+H]+	FA 21:1	FA(21:1(Δ13)) 318.23,218.19,	FA(21:1(Δ13)) 100.0%;
raw cell ctrl-1	3.01913	446.354	[M+2-AP+H]+	FA 21:1	FA(21:1(Δ13)) 318.23,218.19, ;	FA(21:1(Δ13)) 77.65%;
					FA(21:1(Δ10)) 276.19,260.24, ;	FA(21:1(Δ10)) 22.35%;
raw cell ctrl-2	3.03766	446.355	[M+2-AP+H]+	FA 21:1	FA(21:1(Δ13)) 318.23,218.19, ;	FA(21:1(Δ13)) 71.23%;
					FA(21:1(Δ10)) 276.19,260.24, ;	FA(21:1(Δ10)) 28.77%;
raw cell ctrl-3	3.08507	446.356	[M+2-AP+H]+	FA 21:1	FA(21:1(Δ13)) 318.23,218.19, ;	FA(21:1(Δ13)) 77.51%;
					FA(21:1(Δ10)) 276.19,260.24, ;	FA(21:1(Δ10)) 22.49%;
raw cell ctrl-4	3.04242	446.356	[M+2-AP+H]+	FA 21:1	FA(21:1(Δ13)) 318.23,218.19, ;	FA(21:1(Δ13)) 79.34%;
					FA(21:1(Δ10)) 276.19,260.24, ;	FA(21:1(Δ10)) 20.66%;
raw cell ctrl-5	3.06308	446.355	[M+2-AP+H]+	FA 21:1	FA(21:1(Δ13)) 318.23,218.19, ;	FA(21:1(Δ13)) 77.7%;
					FA(21:1(Δ10)) 276.19,260.24, ;	FA(21:1(Δ10)) 22.3%;
raw cell ctrl-6	3.03912	446.357	[M+2-AP+H]+	FA 21:1	FA(21:1(Δ13)) 318.23,218.19, ;	FA(21:1(Δ13)) 76.23%;
					FA(21:1(Δ10)) 276.19,260.24, ;	FA(21:1(Δ10)) 23.77%;
raw cell fads2-inhibition 1	3.06554	446.354	[M+2-AP+H]+	FA 21:1	FA(21:1(Δ13)) 318.23,218.19,	FA(21:1(Δ13)) 100.0%;
raw cell fads2-inhibition 2	3.05535	446.354	[M+2-AP+H]+	FA 21:1	FA(21:1(Δ13)) 318.23,218.19,	FA(21:1(Δ13)) 100.0%;
raw cell fads2-inhibition 3	3.02599	446.355	[M+2-AP+H]+	FA 21:1	FA(21:1(Δ13)) 318.23,218.19,	FA(21:1(Δ13)) 100.0%;
raw cell fads2-inhibition 4	3.07181	446.356	[M+2-AP+H]+	FA 21:1	FA(21:1(Δ13)) 318.23,218.19,	FA(21:1(Δ13)) 100.0%;
raw cell fads2-inhibition 5	3.03634	446.355	[M+2-AP+H]+	FA 21:1	FA(21:1(Δ13)) 318.23,218.19,	FA(21:1(Δ13)) 100.0%;
raw cell fads2-inhibition 6	2.99874	446.355	[M+2-AP+H]+	FA 21:1	FA(21:1(Δ13)) 318.23,218.19,	FA(21:1(Δ13)) 100.0%;
raw cell scd1-inhibition 1	3.94902	474.388	[M+2-AP+H]+	FA 23:1	FA(23:1(Δ15)) 346.27,218.19, ;	FA(23:1(Δ15)) 100.0%;
raw cell scd1-inhibition 2	3.9838	474.384	[M+2-AP+H]+	FA 23:1	FA(23:1(Δ15)) 346.26,218.19, ;	FA(23:1(Δ15)) 100.0%;
raw cell scd1-inhibition 3	3.90996	474.385	[M+2-AP+H]+	FA 23:1	FA(23:1(Δ15)) 346.27,218.19, ;	FA(23:1(Δ15)) 100.0%;
raw cell scd1-inhibition 4	3.79489	474.385	[M+2-AP+H]+	FA 23:1	FA(23:1(Δ15)) 346.26,218.19, ;	FA(23:1(Δ15)) 100.0%;
raw cell scd1-inhibition 5	4.03531	474.387	[M+2-AP+H]+	FA 23:1	FA(23:1(Δ15)) 346.27,218.19, ;	FA(23:1(Δ15)) 100.0%;
raw cell scd1-inhibition 6	3.76251	474.386	[M+2-AP+H]+	FA 23:1	FA(23:1(Δ15)) 346.27,218.19, ;	FA(23:1(Δ15)) 100.0%;
raw cell ctrl-1	3.91907	474.391	[M+2-AP+H]+	FA 23:1	FA(23:1(Δ15)) 346.27,218.19, ;	FA(23:1(Δ15)) 100.0%;
raw cell ctrl-2	4.14615	474.391	[M+2-AP+H]+	FA 23:1	FA(23:1(Δ15)) 346.27,218.19, ;	FA(23:1(Δ15)) 100.0%;
raw cell ctrl-3	3.83589	474.39	[M+2-AP+H]+	FA 23:1	FA(23:1(Δ15)) 346.27,218.19, ;	FA(23:1(Δ15)) 100.0%;
raw cell ctrl-4	3.70712	474.392	[M+2-AP+H]+	FA 23:1	FA(23:1(Δ15)) 346.27,218.19, ;	FA(23:1(Δ15)) 100.0%;
raw cell ctrl-5	3.89685	474.387	[M+2-AP+H]+	FA 23:1	FA(23:1(Δ15)) 346.27,218.19, ;	FA(23:1(Δ15)) 100.0%;
raw cell ctrl-6	3.95073	474.391	[M+2-AP+H]+	FA 23:1	FA(23:1(Δ15)) 346.26,218.19, ;	FA(23:1(Δ15)) 100.0%;
raw cell fads2-inhibition 1	3.99166	474.392	[M+2-AP+H]+	FA 23:1	FA(23:1(Δ15)) 346.27,218.19, ;	FA(23:1(Δ15)) 100.0%;
raw cell fads2-inhibition 2	3.77083	474.391	[M+2-AP+H]+	FA 23:1	FA(23:1(Δ15)) 346.26,218.19, ;	FA(23:1(Δ15)) 100.0%;
raw cell fads2-inhibition 3	4.0469	474.392	[M+2-AP+H]+	FA 23:1	FA(23:1(Δ15)) 346.27,218.19, ;	FA(23:1(Δ15)) 100.0%;
raw cell fads2-inhibition 4	4.03443	474.389	[M+2-AP+H]+	FA 23:1	FA(23:1(Δ15)) 346.26,218.19, ;	FA(23:1(Δ15)) 100.0%;
raw cell fads2-inhibition 5	4.01166	474.389	[M+2-AP+H]+	FA 23:1	FA(23:1(Δ15)) 346.27,218.19, ;	FA(23:1(Δ15)) 100.0%;
raw cell fads2-inhibition 6	4.08971	474.39	[M+2-AP+H]+	FA 23:1	FA(23:1(Δ15)) 346.26,218.19, ;	FA(23:1(Δ15)) 100.0%;
raw cell scd1-inhibition 1	1.6282	388.278	[M+2-AP+H]+	FA 17:2	FA(17:2(Δ8,11)) 288.19,190.16, 248.16,230.19, ;	FA(17:2(Δ8,11)) 100.0%;
raw cell scd1-inhibition 2	1.50745	388.278	[M+2-AP+H]+	FA 17:2	FA(17:2(Δ8,11)) 288.19,190.16, 248.16,230.19, ;	FA(17:2(Δ8,11)) 100.0%;
raw cell scd1-inhibition 3	1.4989	388.279	[M+2-AP+H]+	FA 17:2	FA(17:2(Δ8,11)) 288.19,190.16, 248.16,230.19, ;	FA(17:2(Δ8,11)) 100.0%;
raw cell scd1-inhibition 4	1.55757	388.279	[M+2-AP+H]+	FA 17:2	FA(17:2(Δ8,11)) 288.19,190.16, 248.16,230.19, ;	FA(17:2(Δ8,11)) 100.0%;
raw cell scd1-inhibition 5	1.5426	388.279	[M+2-AP+H]+	FA 17:2	FA(17:2(Δ8,11)) 288.19,190.16, 248.16,230.19, ;	FA(17:2(Δ8,11)) 100.0%;
raw cell scd1-inhibition 6	1.58505	388.279	[M+2-AP+H]+	FA 17:2	FA(17:2(Δ8,11)) 288.19,190.16, 248.16,230.19, ;	FA(17:2(Δ8,11)) 100.0%;
raw cell ctrl-1	1.51501	388.279	[M+2-AP+H]+	FA 17:2	FA(17:2(Δ8,11)) 288.19,190.16, 248.16,230.19, ;	FA(17:2(Δ8,11)) 100.0%;
raw cell ctrl-2	1.67332	388.279	[M+2-AP+H]+	FA 17:2	FA(17:2(Δ8,11)) 288.19,190.16, 248.16,230.19, ;	FA(17:2(Δ8,11)) 100.0%;
raw cell ctrl-3	1.51117	388.279	[M+2-AP+H]+	FA 17:2	FA(17:2(Δ8,11)) 288.19,190.16, 248.16,230.19, ;	FA(17:2(Δ8,11)) 100.0%;
raw cell ctrl-4	1.49554	388.279	[M+2-AP+H]+	FA 17:2	FA(17:2(Δ8,11)) 288.19,190.16, 248.16,230.19, ;	FA(17:2(Δ8,11)) 100.0%;
raw cell ctrl-5	1.69011	388.279	[M+2-AP+H]+	FA 17:2	FA(17:2(Δ8,11)) 288.19,190.16, 248.16,230.19, ;	FA(17:2(Δ8,11)) 100.0%;
raw cell ctrl-6	1.65243	388.279	[M+2-AP+H]+	FA 17:2	FA(17:2(Δ8,11)) 288.19,190.16, 248.16,230.19, ;	FA(17:2(Δ8,11)) 100.0%;
raw cell fads2-inhibition 1	1.64662	388.279	[M+2-AP+H]+	FA 17:2	FA(17:2(Δ8,11)) 288.19,190.16, 248.16,230.19, ;	FA(17:2(Δ8,11)) 100.0%;
raw cell fads2-inhibition 2	1.50868	388.279	[M+2-AP+H]+	FA 17:2	FA(17:2(Δ8,11)) 288.19,190.16, 248.16,230.19, ;	FA(17:2(Δ8,11)) 100.0%;
raw cell fads2-inhibition 3	1.6468	388.279	[M+2-AP+H]+	FA 17:2	FA(17:2(Δ8,11)) 288.19,190.16, 248.16,230.19, ;	FA(17:2(Δ8,11)) 100.0%;
raw cell fads2-inhibition 4	1.60684	388.279	[M+2-AP+H]+	FA 17:2	FA(17:2(Δ8,11)) 288.19,190.16, 248.16,230.19, ;	FA(17:2(Δ8,11)) 100.0%;
raw cell fads2-inhibition 5	1.62038	388.279	[M+2-AP+H]+	FA 17:2	FA(17:2(Δ8,11)) 288.19,190.16, 248.16,230.19, ;	FA(17:2(Δ8,11)) 100.0%;
raw cell fads2-inhibition 6	1.50439	388.279	[M+2-AP+H]+	FA 17:2	FA(17:2(Δ8,11)) 288.19,190.16, 248.16,230.19, ;	FA(17:2(Δ8,11)) 100.0%;
raw cell scd1-inhibition 1	1.84351	402.294	[M+2-AP+H]+	FA 18:2	FA(18:2(Δ5,8)) 246.14,246.22, 206.11,286.25, ;	FA(18:2(Δ5,8)) 20.43%;
					FA(18:2(Δ6,9)) 260.16,232.21, 220.13,272.24, ;	FA(18:2(Δ6,9)) 5.36%;
					FA(18:2(Δ8,11)) 288.19,204.18, 248.16,244.21, ;	FA(18:2(Δ8,11)) 14.7%;
					FA(18:2(Δ9,12)) 302.21,190.16, 262.17,230.19, ;	FA(18:2(Δ9,12)) 59.51%;
raw cell scd1-inhibition 2	1.86725	402.294	[M+2-AP+H]+	FA 18:2	FA(18:2(Δ5,8)) 246.14,246.22, 206.11,286.25, ;	FA(18:2(Δ5,8)) 21.77%;
					FA(18:2(Δ6,9)) 260.16,232.21, 220.13,272.24, ;	FA(18:2(Δ6,9)) 4.67%;
					FA(18:2(Δ8,11)) 288.19,204.18, 248.16,244.21, ;	FA(18:2(Δ8,11)) 13.12%;
					FA(18:2(Δ9,12)) 302.21,190.16, 262.17,230.19, ;	FA(18:2(Δ9,12)) 60.43%;
raw cell scd1-inhibition 3	1.85758	402.294	[M+2-AP+H]+	FA 18:2	FA(18:2(Δ5,8)) 246.14,246.22, 206.11,286.25, ;	FA(18:2(Δ5,8)) 19.71%;
					FA(18:2(Δ6,9)) 260.16,232.21, 220.13,272.24, ;	FA(18:2(Δ6,9)) 5.57%;
					FA(18:2(Δ8,11)) 288.19,204.18, 248.16,244.21, ;	FA(18:2(Δ8,11)) 14.76%;
					FA(18:2(Δ9,12)) 302.21,190.16, 262.17,230.19, ;	FA(18:2(Δ9,12)) 59.96%;
raw cell scd1-inhibition 4	1.86353	402.294	[M+2-AP+H]+	FA 18:2	FA(18:2(Δ5,8)) 246.14,246.22, 206.11,286.25, ;	FA(18:2(Δ5,8)) 21.62%;
					FA(18:2(Δ6,9)) 260.16,232.21, 220.13,272.24, ;	FA(18:2(Δ6,9)) 4.1%;
					FA(18:2(Δ8,11)) 288.19,204.18, 248.16,244.21, ;	FA(18:2(Δ8,11)) 12.34%;
					FA(18:2(Δ9,12)) 302.21,190.16, 262.17,230.19, ;	FA(18:2(Δ9,12)) 61.94%;
raw cell scd1-inhibition 5	1.86325	402.294	[M+2-AP+H]+	FA 18:2	FA(18:2(Δ5,8)) 246.14,246.22, 206.11,286.25, ;	FA(18:2(Δ5,8)) 20.48%;
					FA(18:2(Δ6,9)) 260.16,232.21, 220.13,272.24, ;	FA(18:2(Δ6,9)) 5.69%;
					FA(18:2(Δ8,11)) 288.19,204.18, 248.16,244.21, ;	FA(18:2(Δ8,11)) 14.95%;
					FA(18:2(Δ9,12)) 302.21,190.16, 262.17,230.19, ;	FA(18:2(Δ9,12)) 58.89%;
raw cell scd1-inhibition 6	1.86993	402.294	[M+2-AP+H]+	FA 18:2	FA(18:2(Δ5,8)) 246.14,246.22, 206.11,286.25, ;	FA(18:2(Δ5,8)) 22.76%;
					FA(18:2(Δ6,9)) 260.16,232.21, 220.13,272.24, ;	FA(18:2(Δ6,9)) 4.35%;
					FA(18:2(Δ8,11)) 288.19,204.18, 248.16,244.21, ;	FA(18:2(Δ8,11)) 12.63%;
					FA(18:2(Δ9,12)) 302.21,190.16, 262.17,230.19, ;	FA(18:2(Δ9,12)) 60.26%;
raw cell ctrl-1	1.86813	402.294	[M+2-AP+H]+	FA 18:2	FA(18:2(Δ5,8)) 246.14,246.22, 206.11,286.25, ;	FA(18:2(Δ5,8)) 18.92%;
					FA(18:2(Δ6,9)) 260.16,232.21, 220.13,272.24, ;	FA(18:2(Δ6,9)) 7.24%;
					FA(18:2(Δ8,11)) 288.19,204.18, 248.16,244.21, ;	FA(18:2(Δ8,11)) 29.75%;
					FA(18:2(Δ9,12)) 302.21,190.16, 262.17,230.19, ;	FA(18:2(Δ9,12)) 44.09%;
raw cell ctrl-2	1.87047	402.294	[M+2-AP+H]+	FA 18:2	FA(18:2(Δ5,8)) 246.14,246.22, 206.11,286.25, ;	FA(18:2(Δ5,8)) 18.89%;
					FA(18:2(Δ6,9)) 260.16,232.21, 220.13,272.24, ;	FA(18:2(Δ6,9)) 6.72%;
					FA(18:2(Δ8,11)) 288.19,204.18, 248.16,244.21, ;	FA(18:2(Δ8,11)) 30.02%;
					FA(18:2(Δ9,12)) 302.21,190.16, 262.17,230.19, ;	FA(18:2(Δ9,12)) 44.37%;
raw cell ctrl-3	1.85798	402.294	[M+2-AP+H]+	FA 18:2	FA(18:2(Δ5,8)) 246.14,246.22, 206.11,286.25, ;	FA(18:2(Δ5,8)) 18.69%;
					FA(18:2(Δ6,9)) 260.16,232.21, 220.13,272.24, ;	FA(18:2(Δ6,9)) 7.75%;
					FA(18:2(Δ8,11)) 288.19,204.18, 248.16,244.21, ;	FA(18:2(Δ8,11)) 30.28%;
					FA(18:2(Δ9,12)) 302.21,190.16, 262.17,230.19, ;	FA(18:2(Δ9,12)) 43.29%;
raw cell ctrl-4	1.86981	402.294	[M+2-AP+H]+	FA 18:2	FA(18:2(Δ5,8)) 246.14,246.22, 206.11,286.25, ;	FA(18:2(Δ5,8)) 18.47%;
					FA(18:2(Δ6,9)) 260.16,232.21, 220.13,272.24, ;	FA(18:2(Δ6,9)) 8.0%;
					FA(18:2(Δ8,11)) 288.19,204.18, 248.16,244.21, ;	FA(18:2(Δ8,11)) 30.33%;
					FA(18:2(Δ9,12)) 302.21,190.16, 262.17,230.19, ;	FA(18:2(Δ9,12)) 43.21%;
raw cell ctrl-5	1.87319	402.294	[M+2-AP+H]+	FA 18:2	FA(18:2(Δ5,8)) 246.14,246.22, 206.11,286.25, ;	FA(18:2(Δ5,8)) 18.83%;
					FA(18:2(Δ6,9)) 260.16,232.21, 220.13,272.24, ;	FA(18:2(Δ6,9)) 6.92%;
					FA(18:2(Δ8,11)) 288.19,204.18, 248.16,244.21, ;	FA(18:2(Δ8,11)) 29.13%;
					FA(18:2(Δ9,12)) 302.21,190.16, 262.17,230.19, ;	FA(18:2(Δ9,12)) 45.12%;
raw cell ctrl-6	1.86486	402.294	[M+2-AP+H]+	FA 18:2	FA(18:2(Δ5,8)) 246.14,246.22, 206.11,286.25, ;	FA(18:2(Δ5,8)) 19.38%;
					FA(18:2(Δ6,9)) 260.16,232.21, 220.13,272.24, ;	FA(18:2(Δ6,9)) 6.36%;
					FA(18:2(Δ8,11)) 288.19,204.18, 248.16,244.21, ;	FA(18:2(Δ8,11)) 29.15%;
					FA(18:2(Δ9,12)) 302.21,190.16, 262.17,230.19, ;	FA(18:2(Δ9,12)) 45.12%;
raw cell fads2-inhibition 1	1.86783	402.295	[M+2-AP+H]+	FA 18:2	FA(18:2(Δ5,8)) 246.14,246.22, 206.11,286.25, ;	FA(18:2(Δ5,8)) 7.46%;
					FA(18:2(Δ6,9)) 260.16,232.21, 220.13,272.24, ;	FA(18:2(Δ6,9)) 3.17%;
					FA(18:2(Δ8,11)) 288.19,204.18, 248.16,244.21, ;	FA(18:2(Δ8,11)) 16.18%;
					FA(18:2(Δ9,12)) 302.21,190.16, 262.17,230.19, ;	FA(18:2(Δ9,12)) 73.19%;
raw cell fads2-inhibition 2	1.86541	402.295	[M+2-AP+H]+	FA 18:2	FA(18:2(Δ5,8)) 246.14,246.22, 206.11,286.25, ;	FA(18:2(Δ5,8)) 8.98%;
					FA(18:2(Δ6,9)) 260.16,232.21, 220.13,272.24, ;	FA(18:2(Δ6,9)) 2.29%;
					FA(18:2(Δ8,11)) 288.19,204.18, 248.16,244.21, ;	FA(18:2(Δ8,11)) 15.1%;
					FA(18:2(Δ9,12)) 302.21,190.16, 262.17,230.19, ;	FA(18:2(Δ9,12)) 73.63%;
raw cell fads2-inhibition 3	1.86082	402.295	[M+2-AP+H]+	FA 18:2	FA(18:2(Δ5,8)) 246.14,246.22, 206.11,286.25, ;	FA(18:2(Δ5,8)) 8.0%;
					FA(18:2(Δ6,9)) 260.16,232.21, 220.13,272.24, ;	FA(18:2(Δ6,9)) 3.75%;
					FA(18:2(Δ8,11)) 288.19,204.18, 248.16,244.21, ;	FA(18:2(Δ8,11)) 17.08%;
					FA(18:2(Δ9,12)) 302.21,190.16, 262.17,230.19, ;	FA(18:2(Δ9,12)) 71.18%;
raw cell fads2-inhibition 4	1.873	402.294	[M+2-AP+H]+	FA 18:2	FA(18:2(Δ5,8)) 246.14,246.22, 206.11,286.25, ;	FA(18:2(Δ5,8)) 8.65%;
					FA(18:2(Δ6,9)) 260.16,232.21, 220.13,272.24, ;	FA(18:2(Δ6,9)) 1.88%;
					FA(18:2(Δ8,11)) 288.19,204.18, 248.16,244.21, ;	FA(18:2(Δ8,11)) 14.89%;
					FA(18:2(Δ9,12)) 302.21,190.16, 262.17,230.19, ;	FA(18:2(Δ9,12)) 74.57%;
raw cell fads2-inhibition 5	1.86045	402.295	[M+2-AP+H]+	FA 18:2	FA(18:2(Δ5,8)) 246.14,246.22, 206.11,286.25, ;	FA(18:2(Δ5,8)) 6.96%;
					FA(18:2(Δ6,9)) 260.16,232.21, 220.13,272.24, ;	FA(18:2(Δ6,9)) 4.96%;
					FA(18:2(Δ8,11)) 288.19,204.18, 248.16,244.21, ;	FA(18:2(Δ8,11)) 16.35%;
					FA(18:2(Δ9,12)) 302.21,190.16, 262.17,230.19, ;	FA(18:2(Δ9,12)) 71.72%;
raw cell fads2-inhibition 6	1.87489	402.295	[M+2-AP+H]+	FA 18:2	FA(18:2(Δ5,8)) 246.14,246.22, 206.11,286.25, ;	FA(18:2(Δ5,8)) 7.15%;
					FA(18:2(Δ6,9)) 260.16,232.21, 220.13,272.24, ;	FA(18:2(Δ6,9)) 3.52%;
					FA(18:2(Δ8,11)) 288.19,204.18, 248.16,244.21, ;	FA(18:2(Δ8,11)) 16.12%;
					FA(18:2(Δ9,12)) 302.21,190.16, 262.17,230.19, ;	FA(18:2(Δ9,12)) 73.21%;
raw cell scd1-inhibition 1	1.56676	400.278	[M+2-AP+H]+	FA 18:3	FA(18:3(Δ9,12,15)) 342.24,148.11, 302.21,188.14, 262.17,228.18, ;	FA(18:3(Δ9,12,15)) 27.05%;
					FA(18:3(Δ6,9,12)) 300.19,190.16,260.16,230.19, 220.13,270.22, ;	FA(18:3(Δ6,9,12)) 51.85%;
					FA(18:3(Δ5,8,11)) 286.17,204.18, 246.14,244.21, 206.11,284.24, ;	FA(18:3(Δ5,8,11)) 21.1%;
raw cell scd1-inhibition 2	1.56417	400.278	[M+2-AP+H]+	FA 18:3	FA(18:3(Δ9,12,15)) 342.24,148.11, 302.21,188.14, 262.17,228.18, ;	FA(18:3(Δ9,12,15)) 25.77%;
					FA(18:3(Δ6,9,12)) 300.19,190.16, 260.16,230.19, 220.13,270.22, ;	FA(18:3(Δ6,9,12)) 52.7%;
					FA(18:3(Δ5,8,11)) 286.17,204.18, 246.14,244.21, 206.11,284.24, ;	FA(18:3(Δ5,8,11)) 21.52%;
raw cell scd1-inhibition 3	1.57814	400.278	[M+2-AP+H]+	FA 18:3	FA(18:3(Δ9,12,15)) 342.24,148.11, 302.21,188.14, 262.17,228.18, ;	FA(18:3(Δ9,12,15)) 27.69%;
					FA(18:3(Δ6,9,12)) 300.19,190.16, 260.16,230.19, 220.13,270.22, ;	FA(18:3(Δ6,9,12)) 52.27%;
					FA(18:3(Δ5,8,11)) 286.17,204.18, 246.14,244.21, 206.11,284.24, ;	FA(18:3(Δ5,8,11)) 20.04%;
raw cell scd1-inhibition 4	1.59061	400.278	[M+2-AP+H]+	FA 18:3	FA(18:3(Δ9,12,15)) 342.24,148.11, 302.21,188.14, 262.17,228.18, ;	FA(18:3(Δ9,12,15)) 27.65%;
					FA(18:3(Δ6,9,12)) 300.19,190.16, 260.16,230.19, 220.13,270.22, ;	FA(18:3(Δ6,9,12)) 51.33%;
					FA(18:3(Δ5,8,11)) 286.17,204.18, 246.14,244.21, 206.11,284.24, ;	FA(18:3(Δ5,8,11)) 21.02%;
raw cell scd1-inhibition 5	1.56221	400.279	[M+2-AP+H]+	FA 18:3	FA(18:3(Δ9,12,15)) 342.24,148.11, 302.21,188.14, 262.17,228.18, ;	FA(18:3(Δ9,12,15)) 27.52%;
					FA(18:3(Δ6,9,12)) 300.19,190.16, 260.16,230.19, 220.13,270.22, ;	FA(18:3(Δ6,9,12)) 51.56%;
					FA(18:3(Δ5,8,11)) 286.17,204.18, 246.14,244.21, 206.11,284.24, ;	FA(18:3(Δ5,8,11)) 20.92%;
raw cell scd1-inhibition 6	1.56453	400.279	[M+2-AP+H]+	FA 18:3	FA(18:3(Δ9,12,15)) 342.24,148.11, 302.21,188.14, 262.17,228.18, ;	FA(18:3(Δ9,12,15)) 26.3%;
					FA(18:3(Δ6,9,12)) 300.19,190.16, 260.16,230.19, 220.13,270.22, ;	FA(18:3(Δ6,9,12)) 51.47%;
					FA(18:3(Δ5,8,11)) 286.17,204.18, 246.14,244.21, 206.11,284.24, ;	FA(18:3(Δ5,8,11)) 22.23%;
raw cell ctrl-1	1.57545	400.279	[M+2-AP+H]+	FA 18:3	FA(18:3(Δ9,12,15)) 342.24,148.11, 302.21,188.14, 262.17,228.18, ;	FA(18:3(Δ9,12,15)) 16.15%;
					FA(18:3(Δ6,9,12)) 300.19,190.16, 260.16,230.19, 220.13,270.22, ;	FA(18:3(Δ6,9,12)) 29.88%;
					FA(18:3(Δ5,8,11)) 286.17,204.18, 246.14,244.21, 206.11,284.24, ;	FA(18:3(Δ5,8,11)) 53.98%;
raw cell ctrl-2	1.56373	400.279	[M+2-AP+H]+	FA 18:3	FA(18:3(Δ9,12,15)) 342.24,148.11, 302.21,188.14, 262.17,228.18, ;	FA(18:3(Δ9,12,15)) 16.34%;
					FA(18:3(Δ6,9,12)) 300.19,190.16, 260.16,230.19, 220.13,270.22, ;	FA(18:3(Δ6,9,12)) 30.69%;
					FA(18:3(Δ5,8,11)) 286.17,204.18, 246.14,244.21, 206.11,284.24, ;	FA(18:3(Δ5,8,11)) 52.96%;
raw cell ctrl-3	1.56135	400.278	[M+2-AP+H]+	FA 18:3	FA(18:3(Δ9,12,15)) 342.24,148.11, 302.21,188.14, 262.17,228.18, ;	FA(18:3(Δ9,12,15)) 14.83%;
					FA(18:3(Δ6,9,12)) 300.19,190.16, 260.16,230.19, 220.13,270.22, ;	FA(18:3(Δ6,9,12)) 30.53%;
					FA(18:3(Δ5,8,11)) 286.17,204.18, 246.14,244.21, 206.11,284.24, ;	FA(18:3(Δ5,8,11)) 54.64%;
raw cell ctrl-4	1.54958	400.279	[M+2-AP+H]+	FA 18:3	FA(18:3(Δ9,12,15)) 342.24,148.11, 302.21,188.14, 262.17,228.18, ;	FA(18:3(Δ9,12,15)) 15.06%;
					FA(18:3(Δ6,9,12)) 300.19,190.16, 260.16,230.19, 220.13,270.22, ;	FA(18:3(Δ6,9,12)) 29.42%;
					FA(18:3(Δ5,8,11)) 286.17,204.18, 246.14,244.21, 206.11,284.24, ;	FA(18:3(Δ5,8,11)) 55.52%;
raw cell ctrl-5	1.55097	400.278	[M+2-AP+H]+	FA 18:3	FA(18:3(Δ9,12,15)) 342.24,148.11, 302.21,188.14, 262.17,228.18, ;	FA(18:3(Δ9,12,15)) 15.37%;
					FA(18:3(Δ6,9,12)) 300.19,190.16, 260.16,230.19, 220.13,270.22, ;	FA(18:3(Δ6,9,12)) 30.5%;
					FA(18:3(Δ5,8,11)) 286.17,204.18, 246.14,244.21, 206.11,284.24, ;	FA(18:3(Δ5,8,11)) 54.13%;
raw cell ctrl-6	1.5344	400.279	[M+2-AP+H]+	FA 18:3	FA(18:3(Δ9,12,15)) 342.24,148.11, 302.21,188.14, 262.17,228.18, ;	FA(18:3(Δ9,12,15)) 15.84%;
					FA(18:3(Δ6,9,12)) 300.19,190.16, 260.16,230.19, 220.13,270.22, ;	FA(18:3(Δ6,9,12)) 30.22%;
					FA(18:3(Δ5,8,11)) 286.17,204.18, 246.14,244.21, 206.11,284.24, ;	FA(18:3(Δ5,8,11)) 53.94%;
raw cell fads2-inhibition 1	1.526	400.279	[M+2-AP+H]+	FA 18:3	FA(18:3(Δ9,12,15)) 342.24,148.11, 302.21,188.14, 262.17,228.18, ;	FA(18:3(Δ9,12,15)) 71.07%;
					FA(18:3(Δ6,9,12)) 300.19,190.16, 260.16,230.19, 220.13,270.22, ;	FA(18:3(Δ6,9,12)) 16.03%;
					FA(18:3(Δ5,8,11)) 286.17,204.18, 246.14,244.21, 206.11,284.24, ;	FA(18:3(Δ5,8,11)) 12.9%;
raw cell fads2-inhibition 2	1.54741	400.279	[M+2-AP+H]+	FA 18:3	FA(18:3(Δ9,12,15)) 342.24,148.11, 302.21,188.14, 262.17,228.18, ;	FA(18:3(Δ9,12,15)) 71.58%;
					FA(18:3(Δ6,9,12)) 300.19,190.16, 260.16,230.19, 220.13,270.22, ;	FA(18:3(Δ6,9,12)) 15.52%;
					FA(18:3(Δ5,8,11)) 286.17,204.18, 246.14,244.21, 206.11,284.24, ;	FA(18:3(Δ5,8,11)) 12.9%;
raw cell fads2-inhibition 3	1.5808	400.279	[M+2-AP+H]+	FA 18:3	FA(18:3(Δ9,12,15)) 342.24,148.11, 302.21,188.14, 262.17,228.18, ;	FA(18:3(Δ9,12,15)) 70.08%;
					FA(18:3(Δ6,9,12)) 300.19,190.16, 260.16,230.19, 220.13,270.22, ;	FA(18:3(Δ6,9,12)) 16.57%;
					FA(18:3(Δ5,8,11)) 286.17,204.18, 246.14,244.21, 206.11,284.24, ;	FA(18:3(Δ5,8,11)) 13.35%;
raw cell fads2-inhibition 4	1.564	400.279	[M+2-AP+H]+	FA 18:3	FA(18:3(Δ9,12,15)) 342.24,148.11, 302.21,188.14, 262.17,228.18, ;	FA(18:3(Δ9,12,15)) 73.48%;
					FA(18:3(Δ6,9,12)) 300.19,190.16, 260.16,230.19, 220.13,270.22, ;	FA(18:3(Δ6,9,12)) 14.67%;
					FA(18:3(Δ5,8,11)) 286.17,204.18, 246.14,244.21, 206.11,284.24, ;	FA(18:3(Δ5,8,11)) 11.85%;
raw cell fads2-inhibition 5	1.58159	400.279	[M+2-AP+H]+	FA 18:3	FA(18:3(Δ9,12,15)) 342.24,148.11, 302.21,188.14, 262.17,228.18, ;	FA(18:3(Δ9,12,15)) 69.4%;
					FA(18:3(Δ6,9,12)) 300.19,190.16, 260.16,230.19, 220.13,270.22, ;	FA(18:3(Δ6,9,12)) 14.9%;
					FA(18:3(Δ5,8,11)) 286.17,204.18, 246.14,244.21, 206.11,284.24, ;	FA(18:3(Δ5,8,11)) 15.7%;
raw cell fads2-inhibition 6	1.57918	400.279	[M+2-AP+H]+	FA 18:3	FA(18:3(Δ9,12,15)) 342.24,148.11, 302.21,188.14, 262.17,228.18, ;	FA(18:3(Δ9,12,15)) 70.51%;
					FA(18:3(Δ6,9,12)) 300.19,190.16, 260.16,230.19, 220.13,270.22, ;	FA(18:3(Δ6,9,12)) 14.77%;
					FA(18:3(Δ5,8,11)) 286.17,204.18, 246.14,244.21, 206.11,284.24, ;	FA(18:3(Δ5,8,11)) 14.72%;
raw cell scd1-inhibition 1	2.1261	416.31	[M+2-AP+H]+	FA 19:2	FA(19:2(Δ5,8)) 246.14,260.24, 206.11,300.27, ;	FA(19:2(Δ5,8)) 33.27%;
					FA(19:2(Δ8,11)) 288.19,218.19, 248.16,258.22, ;	FA(19:2(Δ8,11)) 40.42%;
					FA(19:2(Δ9,12)) 302.21,204.18, 262.17,244.21, ;	FA(19:2(Δ9,12)) 5.8%;
					FA(19:2(Δ10,13)) 316.22,190.16, 276.19,230.19, ;	FA(19:2(Δ10,13)) 20.51%;
raw cell scd1-inhibition 2	2.11518	416.31	[M+2-AP+H]+	FA 19:2	FA(19:2(Δ5,8)) 246.14,260.24, 206.11,300.27, ;	FA(19:2(Δ5,8)) 34.7%;
					FA(19:2(Δ8,11)) 288.19,218.19, 248.16,258.22, ;	FA(19:2(Δ8,11)) 41.7%;
					FA(19:2(Δ9,12)) 302.21,204.18, 262.17,244.21, ;	FA(19:2(Δ9,12)) 5.7%;
					FA(19:2(Δ10,13)) 316.22,190.16, 276.19,230.19, ;	FA(19:2(Δ10,13)) 17.9%;
raw cell scd1-inhibition 3	2.15893	416.31	[M+2-AP+H]+	FA 19:2	FA(19:2(Δ5,8)) 246.14,260.24, 206.11,300.27, ;	FA(19:2(Δ5,8)) 35.19%;
					FA(19:2(Δ8,11)) 288.19,218.19, 248.16,258.22, ;	FA(19:2(Δ8,11)) 39.85%;
					FA(19:2(Δ9,12)) 302.21,204.18, 262.17,244.21, ;	FA(19:2(Δ9,12)) 5.83%;
					FA(19:2(Δ10,13)) 316.22,190.16, 276.19,230.19, ;	FA(19:2(Δ10,13)) 19.13%;
raw cell scd1-inhibition 4	2.16444	416.31	[M+2-AP+H]+	FA 19:2	FA(19:2(Δ5,8)) 246.14,260.24, 206.11,300.27, ;	FA(19:2(Δ5,8)) 36.7%;
					FA(19:2(Δ8,11)) 288.19,218.19, 248.16,258.22, ;	FA(19:2(Δ8,11)) 37.25%;
					FA(19:2(Δ9,12)) 302.21,204.18, 262.17,244.21, ;	FA(19:2(Δ9,12)) 6.7%;
					FA(19:2(Δ10,13)) 316.22,190.16, 276.19,230.19, ;	FA(19:2(Δ10,13)) 19.35%;
raw cell scd1-inhibition 5	2.16729	416.31	[M+2-AP+H]+	FA 19:2	FA(19:2(Δ5,8)) 246.14,260.24, 206.11,300.27, ;	FA(19:2(Δ5,8)) 31.1%;
					FA(19:2(Δ8,11)) 288.19,218.19, 248.16,258.22, ;	FA(19:2(Δ8,11)) 41.2%;
					FA(19:2(Δ9,12)) 302.21,204.18, 262.17,244.21, ;	FA(19:2(Δ9,12)) 6.8%;
					FA(19:2(Δ10,13)) 316.22,190.16, 276.19,230.19, ;	FA(19:2(Δ10,13)) 20.9%;
raw cell scd1-inhibition 6	2.15803	416.31	[M+2-AP+H]+	FA 19:2	FA(19:2(Δ5,8)) 246.14,260.24, 206.11,300.27, ;	FA(19:2(Δ5,8)) 38.95%;
					FA(19:2(Δ8,11)) 288.19,218.19, 248.16,258.22, ;	FA(19:2(Δ8,11)) 40.4%;
					FA(19:2(Δ9,12)) 302.21,204.18, 262.17,244.21, ;	FA(19:2(Δ9,12)) 5.1%;
					FA(19:2(Δ10,13)) 316.22,190.16, 276.19,230.19, ;	FA(19:2(Δ10,13)) 15.55%;
raw cell ctrl-1	2.13582	416.31	[M+2-AP+H]+	FA 19:2	FA(19:2(Δ5,8)) 246.14,260.24, 206.11,300.27, ;	FA(19:2(Δ5,8)) 29.55%;
					FA(19:2(Δ7,10)) 274.17,232.21, 234.14,272.24, ;	FA(19:2(Δ7,10)) 16.55%;
					FA(19:2(Δ8,11)) 288.19,218.19, 248.16,258.22, ;	FA(19:2(Δ8,11)) 30.75%;
					FA(19:2(Δ9,12)) 302.21,204.18, 262.17,244.21, ;	FA(19:2(Δ9,12)) 9.14%;
					FA(19:2(Δ10,13)) 316.22,190.16, 276.19,230.19, ;	FA(19:2(Δ10,13)) 14.0%;
raw cell ctrl-2	2.13215	416.309	[M+2-AP+H]+	FA 19:2	FA(19:2(Δ5,8)) 246.14,260.24, 206.11,300.27, ;	FA(19:2(Δ5,8)) 33.27%;
					FA(19:2(Δ7,10)) 274.17,232.21, 234.14,272.24, ;	FA(19:2(Δ7,10)) 8.9%;
					FA(19:2(Δ8,11)) 288.19,218.19, 248.16,258.22, ;	FA(19:2(Δ8,11)) 35.56%;
					FA(19:2(Δ9,12)) 302.21,204.18, 262.17,244.21, ;	FA(19:2(Δ9,12)) 8.04%;
					FA(19:2(Δ10,13)) 316.22,190.16, 276.19,230.19, ;	FA(19:2(Δ10,13)) 14.23%;
raw cell ctrl-3	2.14071	416.31	[M+2-AP+H]+	FA 19:2	FA(19:2(Δ5,8)) 246.14,260.24, 206.11,300.27, ;	FA(19:2(Δ5,8)) 29.25%;
					FA(19:2(Δ7,10)) 274.17,232.21, 234.14,272.24, ;	FA(19:2(Δ7,10)) 17.5%;
					FA(19:2(Δ8,11)) 288.19,218.19, 248.16,258.22, ;	FA(19:2(Δ8,11)) 30.8%;
					FA(19:2(Δ9,12)) 302.21,204.18, 262.17,244.21, ;	FA(19:2(Δ9,12)) 9.75%;
					FA(19:2(Δ10,13)) 316.22,190.16, 276.19,230.19, ;	FA(19:2(Δ10,13)) 12.7%;
raw cell ctrl-4	2.12284	416.31	[M+2-AP+H]+	FA 19:2	FA(19:2(Δ5,8)) 246.14,260.24, 206.11,300.27, ;	FA(19:2(Δ5,8)) 27.3%;
					FA(19:2(Δ7,10)) 274.17,232.21, 234.14,272.24, ;	FA(19:2(Δ7,10)) 20.2%;
					FA(19:2(Δ8,11)) 288.19,218.19, 248.16,258.22, ;	FA(19:2(Δ8,11)) 29.2%;
					FA(19:2(Δ9,12)) 302.21,204.18, 262.17,244.21, ;	FA(19:2(Δ9,12)) 10.9%;
					FA(19:2(Δ10,13)) 316.22,190.16, 276.19,230.19, ;	FA(19:2(Δ10,13)) 12.4%;
raw cell ctrl-5	2.11677	416.309	[M+2-AP+H]+	FA 19:2	FA(19:2(Δ5,8)) 246.14,260.24, 206.11,300.27, ;	FA(19:2(Δ5,8)) 31.12%;
					FA(19:2(Δ7,10)) 274.17,232.21, 234.14,272.24, ;	FA(19:2(Δ7,10)) 13.0%;
					FA(19:2(Δ8,11)) 288.19,218.19, 248.16,258.22, ;	FA(19:2(Δ8,11)) 33.47%;
					FA(19:2(Δ9,12)) 302.21,204.18, 262.17,244.21, ;	FA(19:2(Δ9,12)) 9.05%;
					FA(19:2(Δ10,13)) 316.22,190.16, 276.19,230.19, ;	FA(19:2(Δ10,13)) 13.36%;
raw cell ctrl-6	2.13528	416.31	[M+2-AP+H]+	FA 19:2	FA(19:2(Δ5,8)) 246.14,260.24, 206.11,300.27, ;	FA(19:2(Δ5,8)) 32.42%;
					FA(19:2(Δ7,10)) 274.17,232.21, 234.14,272.24, ;	FA(19:2(Δ7,10)) 12.53%;
					FA(19:2(Δ8,11)) 288.19,218.19, 248.16,258.22, ;	FA(19:2(Δ8,11)) 33.79%;
					FA(19:2(Δ9,12)) 302.21,204.18, 262.17,244.21, ;	FA(19:2(Δ9,12)) 7.16%;
					FA(19:2(Δ10,13)) 316.22,190.16, 276.19,230.19, ;	FA(19:2(Δ10,13)) 14.1%;
raw cell fads2-inhibition 1	2.11646	416.31	[M+2-AP+H]+	FA 19:2	FA(19:2(Δ5,8)) 246.14,260.24, 206.11,300.27, ;	FA(19:2(Δ5,8)) 30.83%;
					FA(19:2(Δ8,11)) 288.19,218.19, 248.16,258.22, ;	FA(19:2(Δ8,11)) 46.8%;
					FA(19:2(Δ9,12)) 302.21,204.18, 262.17,244.21, ;	FA(19:2(Δ9,12)) 6.9%;
					FA(19:2(Δ10,13)) 316.22,190.16, 276.19,230.19, ;	FA(19:2(Δ10,13)) 15.47%;
raw cell fads2-inhibition 2	2.09685	416.31	[M+2-AP+H]+	FA 19:2	FA(19:2(Δ5,8)) 246.14,260.24, 206.11,300.27, ;	FA(19:2(Δ5,8)) 32.02%;
					FA(19:2(Δ8,11)) 288.19,218.19, 248.16,258.22, ;	FA(19:2(Δ8,11)) 47.95%;
					FA(19:2(Δ9,12)) 302.21,204.18, 262.17,244.21, ;	FA(19:2(Δ9,12)) 5.1%;
					FA(19:2(Δ10,13)) 316.22,190.16, 276.19,230.19, ;	FA(19:2(Δ10,13)) 14.93%;
raw cell fads2-inhibition 3	2.09952	416.31	[M+2-AP+H]+	FA 19:2	FA(19:2(Δ5,8)) 246.14,260.24, 206.11,300.27, ;	FA(19:2(Δ5,8)) 30.9%;
					FA(19:2(Δ8,11)) 288.19,218.19, 248.16,258.22, ;	FA(19:2(Δ8,11)) 47.57%;
					FA(19:2(Δ9,12)) 302.21,204.18, 262.17,244.21, ;	FA(19:2(Δ9,12)) 6.6%;
					FA(19:2(Δ10,13)) 316.22,190.16, 276.19,230.19, ;	FA(19:2(Δ10,13)) 14.93%;
raw cell fads2-inhibition 4	2.11125	416.31	[M+2-AP+H]+	FA 19:2	FA(19:2(Δ5,8)) 246.14,260.24, 206.11,300.27, ;	FA(19:2(Δ5,8)) 32.48%;
					FA(19:2(Δ8,11)) 288.19,218.19, 248.16,258.22, ;	FA(19:2(Δ8,11)) 47.01%;
					FA(19:2(Δ9,12)) 302.21,204.18, 262.17,244.21, ;	FA(19:2(Δ9,12)) 5.35%;
					FA(19:2(Δ10,13)) 316.22,190.16, 276.19,230.19, ;	FA(19:2(Δ10,13)) 15.15%;
raw cell fads2-inhibition 5	2.0991	416.31	[M+2-AP+H]+	FA 19:2	FA(19:2(Δ5,8)) 246.14,260.24, 206.11,300.27, ;	FA(19:2(Δ5,8)) 28.45%;
					FA(19:2(Δ8,11)) 288.19,218.19, 248.16,258.22, ;	FA(19:2(Δ8,11)) 44.79%;
					FA(19:2(Δ9,12)) 302.21,204.18, 262.17,244.21, ;	FA(19:2(Δ9,12)) 9.8%;
					FA(19:2(Δ10,13)) 316.22,190.16, 276.19,230.19, ;	FA(19:2(Δ10,13)) 16.96%;
raw cell fads2-inhibition 6	2.08735	416.31	[M+2-AP+H]+	FA 19:2	FA(19:2(Δ5,8)) 246.14,260.24, 206.11,300.27, ;	FA(19:2(Δ5,8)) 32.14%;
					FA(19:2(Δ8,11)) 288.19,218.19, 248.16,258.22, ;	FA(19:2(Δ8,11)) 46.99%;
					FA(19:2(Δ9,12)) 302.21,204.18, 262.17,244.21, ;	FA(19:2(Δ9,12)) 5.38%;
					FA(19:2(Δ10,13)) 316.22,190.16, 276.19,230.19, ;	FA(19:2(Δ10,13)) 15.49%;
raw cell scd1-inhibition 1	2.36779	430.324	[M+2-AP+H]+	FA 20:2	FA(20:2(Δ5,8)) 246.14,274.25, 206.11,314.28, ;	FA(20:2(Δ5,8)) 13.55%;
					FA(20:2(Δ7,10)) 274.17,246.22, 234.14,286.25, ;	FA(20:2(Δ7,10)) 14.18%;
					FA(20:2(Δ8,11)) 288.19,232.21, 248.16,272.24, ;	FA(20:2(Δ8,11)) 41.22%;
					FA(20:2(Δ10,13)) 316.22,204.18, 276.19,244.21, ;	FA(20:2(Δ10,13)) 20.38%;
					FA(20:2(Δ11,14)) 330.24,190.16, 290.2,230.19, ;	FA(20:2(Δ11,14)) 10.67%;
raw cell scd1-inhibition 2	2.36589	430.324	[M+2-AP+H]+	FA 20:2	FA(20:2(Δ5,8)) 246.14,274.25, 206.11,314.28, ;	FA(20:2(Δ5,8)) 15.03%;
					FA(20:2(Δ7,10)) 274.17,246.22, 234.14,286.25, ;	FA(20:2(Δ7,10)) 14.03%;
					FA(20:2(Δ8,11)) 288.19,232.21, 248.16,272.24, ;	FA(20:2(Δ8,11)) 40.76%;
					FA(20:2(Δ10,13)) 316.22,204.18, 276.19,244.21, ;	FA(20:2(Δ10,13)) 20.23%;
					FA(20:2(Δ11,14)) 330.24,190.16, 290.2,230.19, ;	FA(20:2(Δ11,14)) 9.95%;
raw cell scd1-inhibition 3	2.36125	430.324	[M+2-AP+H]+	FA 20:2	FA(20:2(Δ5,8)) 246.14,274.25, 206.11,314.28, ;	FA(20:2(Δ5,8)) 13.63%;
					FA(20:2(Δ7,10)) 274.17,246.22, 234.14,286.25, ;	FA(20:2(Δ7,10)) 14.15%;
					FA(20:2(Δ8,11)) 288.19,232.21, 248.16,272.24, ;	FA(20:2(Δ8,11)) 41.51%;
					FA(20:2(Δ10,13)) 316.22,204.18, 276.19,244.21, ;	FA(20:2(Δ10,13)) 20.08%;
					FA(20:2(Δ11,14)) 330.24,190.16, 290.2,230.19, ;	FA(20:2(Δ11,14)) 10.63%;
raw cell scd1-inhibition 4	2.36629	430.324	[M+2-AP+H]+	FA 20:2	FA(20:2(Δ5,8)) 246.14,274.25, 206.11,314.28, ;	FA(20:2(Δ5,8)) 15.07%;
					FA(20:2(Δ7,10)) 274.17,246.22, 234.14,286.25, ;	FA(20:2(Δ7,10)) 12.54%;
					FA(20:2(Δ8,11)) 288.19,232.21, 248.16,272.24, ;	FA(20:2(Δ8,11)) 37.26%;
					FA(20:2(Δ10,13)) 316.22,204.18, 276.19,244.21, ;	FA(20:2(Δ10,13)) 22.49%;
					FA(20:2(Δ11,14)) 330.24,190.16, 290.2,230.19, ;	FA(20:2(Δ11,14)) 12.65%;
raw cell scd1-inhibition 5	2.36307	430.324	[M+2-AP+H]+	FA 20:2	FA(20:2(Δ5,8)) 246.14,274.25, 206.11,314.28, ;	FA(20:2(Δ5,8)) 12.82%;
					FA(20:2(Δ7,10)) 274.17,246.22, 234.14,286.25, ;	FA(20:2(Δ7,10)) 14.09%;
					FA(20:2(Δ8,11)) 288.19,232.21, 248.16,272.24, ;	FA(20:2(Δ8,11)) 41.43%;
					FA(20:2(Δ10,13)) 316.22,204.18, 276.19,244.21, ;	FA(20:2(Δ10,13)) 20.82%;
					FA(20:2(Δ11,14)) 330.24,190.16, 290.2,230.19, ;	FA(20:2(Δ11,14)) 10.85%;
raw cell scd1-inhibition 6	2.36492	430.324	[M+2-AP+H]+	FA 20:2	FA(20:2(Δ5,8)) 246.14,274.25, 206.11,314.28, ;	FA(20:2(Δ5,8)) 13.35%;
					FA(20:2(Δ7,10)) 274.17,246.22, 234.14,286.25, ;	FA(20:2(Δ7,10)) 14.07%;
					FA(20:2(Δ8,11)) 288.19,232.21, 248.16,272.24, ;	FA(20:2(Δ8,11)) 41.59%;
					FA(20:2(Δ10,13)) 316.22,204.18, 276.19,244.21, ;	FA(20:2(Δ10,13)) 20.64%;
					FA(20:2(Δ11,14)) 330.24,190.16, 290.2,230.19, ;	FA(20:2(Δ11,14)) 10.35%;
raw cell ctrl-1	2.36621	430.324	[M+2-AP+H]+	FA 20:2	FA(20:2(Δ5,8)) 246.14,274.25, 206.11,314.28, ;	FA(20:2(Δ5,8)) 6.93%;
					FA(20:2(Δ7,10)) 274.17,246.22, 234.14,286.25, ;	FA(20:2(Δ7,10)) 16.73%;
					FA(20:2(Δ8,11)) 288.19,232.21, 248.16,272.24, ;	FA(20:2(Δ8,11)) 32.32%;
					FA(20:2(Δ10,13)) 316.22,204.18, 276.19,244.21, ;	FA(20:2(Δ10,13)) 38.92%;
					FA(20:2(Δ11,14)) 330.24,190.16, 290.2,230.19, ;	FA(20:2(Δ11,14)) 5.1%;
raw cell ctrl-2	2.36285	430.324	[M+2-AP+H]+	FA 20:2	FA(20:2(Δ5,8)) 246.14,274.25, 206.11,314.28, ;	FA(20:2(Δ5,8)) 7.45%;
					FA(20:2(Δ7,10)) 274.17,246.22, 234.14,286.25, ;	FA(20:2(Δ7,10)) 17.46%;
					FA(20:2(Δ8,11)) 288.19,232.21, 248.16,272.24, ;	FA(20:2(Δ8,11)) 32.69%;
					FA(20:2(Δ10,13)) 316.22,204.18, 276.19,244.21, ;	FA(20:2(Δ10,13)) 37.54%;
					FA(20:2(Δ11,14)) 330.24,190.16, 290.2,230.19, ;	FA(20:2(Δ11,14)) 4.86%;
raw cell ctrl-3	2.36083	430.324	[M+2-AP+H]+	FA 20:2	FA(20:2(Δ5,8)) 246.14,274.25, 206.11,314.28, ;	FA(20:2(Δ5,8)) 7.05%;
					FA(20:2(Δ7,10)) 274.17,246.22, 234.14,286.25, ;	FA(20:2(Δ7,10)) 16.63%;
					FA(20:2(Δ8,11)) 288.19,232.21, 248.16,272.24, ;	FA(20:2(Δ8,11)) 32.36%;
					FA(20:2(Δ10,13)) 316.22,204.18, 276.19,244.21, ;	FA(20:2(Δ10,13)) 38.77%;
					FA(20:2(Δ11,14)) 330.24,190.16, 290.2,230.19, ;	FA(20:2(Δ11,14)) 5.19%;
raw cell ctrl-4	2.37112	430.324	[M+2-AP+H]+	FA 20:2	FA(20:2(Δ5,8)) 246.14,274.25, 206.11,314.28, ;	FA(20:2(Δ5,8)) 6.67%;
					FA(20:2(Δ7,10)) 274.17,246.22, 234.14,286.25, ;	FA(20:2(Δ7,10)) 16.45%;
					FA(20:2(Δ8,11)) 288.19,232.21, 248.16,272.24, ;	FA(20:2(Δ8,11)) 33.36%;
					FA(20:2(Δ10,13)) 316.22,204.18, 276.19,244.21, ;	FA(20:2(Δ10,13)) 38.47%;
					FA(20:2(Δ11,14)) 330.24,190.16, 290.2,230.19, ;	FA(20:2(Δ11,14)) 5.05%;
raw cell ctrl-5	2.36232	430.324	[M+2-AP+H]+	FA 20:2	FA(20:2(Δ5,8)) 246.14,274.25, 206.11,314.28, ;	FA(20:2(Δ5,8)) 7.15%;
					FA(20:2(Δ7,10)) 274.17,246.22, 234.14,286.25, ;	FA(20:2(Δ7,10)) 17.27%;
					FA(20:2(Δ8,11)) 288.19,232.21, 248.16,272.24, ;	FA(20:2(Δ8,11)) 33.42%;
					FA(20:2(Δ10,13)) 316.22,204.18, 276.19,244.21, ;	FA(20:2(Δ10,13)) 37.28%;
					FA(20:2(Δ11,14)) 330.24,190.16, 290.2,230.19, ;	FA(20:2(Δ11,14)) 4.89%;
raw cell ctrl-6	2.36439	430.324	[M+2-AP+H]+	FA 20:2	FA(20:2(Δ5,8)) 246.14,274.25, 206.11,314.28, ;	FA(20:2(Δ5,8)) 7.58%;
					FA(20:2(Δ7,10)) 274.17,246.22, 234.14,286.25, ;	FA(20:2(Δ7,10)) 18.21%;
					FA(20:2(Δ8,11)) 288.19,232.21, 248.16,272.24, ;	FA(20:2(Δ8,11)) 33.02%;
					FA(20:2(Δ10,13)) 316.22,204.18, 276.19,244.21, ;	FA(20:2(Δ10,13)) 36.59%;
					FA(20:2(Δ11,14)) 330.24,190.16, 290.2,230.19, ;	FA(20:2(Δ11,14)) 4.6%;
raw cell fads2-inhibition 1	2.35942	430.325	[M+2-AP+H]+	FA 20:2	FA(20:2(Δ5,11)) 288.19,232.21, 206.11,314.28, ;	FA(20:2(Δ5,11)) 64.87%;
					FA(20:2(Δ7,10)) 274.18,246.22, 234.15,286.25, ;	FA(20:2(Δ7,10)) 8.91%;
					FA(20:2(Δ10,13)) 316.22,204.18, 276.19,244.21, ;	FA(20:2(Δ10,13)) 16.14%;
					FA(20:2(Δ11,14)) 330.24,190.16, 290.21,230.19, ;	FA(20:2(Δ11,14)) 10.09%;
raw cell fads2-inhibition 2	2.36097	430.325	[M+2-AP+H]+	FA 20:2	FA(20:2(Δ5,11)) 288.19,232.21, 206.11,314.28, ;	FA(20:2(Δ5,11)) 67.73%;
					FA(20:2(Δ7,10)) 274.18,246.22, 234.15,286.25, ;	FA(20:2(Δ7,10)) 9.2%;
					FA(20:2(Δ10,13)) 316.22,204.18, 276.19,244.21, ;	FA(20:2(Δ10,13)) 15.25%;
					FA(20:2(Δ11,14)) 330.24,190.16, 290.21,230.19, ;	FA(20:2(Δ11,14)) 7.82%;
raw cell fads2-inhibition 3	2.3664	430.324	[M+2-AP+H]+	FA 20:2	FA(20:2(Δ5,11)) 288.19,232.21, 206.11,314.28, ;	FA(20:2(Δ5,11)) 66.55%;
					FA(20:2(Δ7,10)) 274.18,246.22, 234.15,286.25, ;	FA(20:2(Δ7,10)) 8.89%;
					FA(20:2(Δ10,13)) 316.22,204.18, 276.19,244.21, ;	FA(20:2(Δ10,13)) 16.23%;
					FA(20:2(Δ11,14)) 330.24,190.16, 290.21,230.19, ;	FA(20:2(Δ11,14)) 8.32%;
raw cell fads2-inhibition 4	2.35868	430.324	[M+2-AP+H]+	FA 20:2	FA(20:2(Δ5,11)) 288.19,232.21, 206.11,314.28, ;	FA(20:2(Δ5,11)) 66.42%;
					FA(20:2(Δ7,10)) 274.18,246.22, 234.15,286.25, ;	FA(20:2(Δ7,10)) 9.29%;
					FA(20:2(Δ10,13)) 316.22,204.18, 276.19,244.21, ;	FA(20:2(Δ10,13)) 15.47%;
					FA(20:2(Δ11,14)) 330.24,190.16, 290.21,230.19, ;	FA(20:2(Δ11,14)) 8.82%;
raw cell fads2-inhibition 5	2.35834	430.325	[M+2-AP+H]+	FA 20:2	FA(20:2(Δ5,11)) 288.19,232.21, 206.11,314.28, ;	FA(20:2(Δ5,11)) 61.64%;
					FA(20:2(Δ7,10)) 274.18,246.22, 234.15,286.25, ;	FA(20:2(Δ7,10)) 8.13%;
					FA(20:2(Δ10,13)) 316.22,204.18, 276.19,244.21, ;	FA(20:2(Δ10,13)) 18.86%;
					FA(20:2(Δ11,14)) 330.24,190.16, 290.21,230.19, ;	FA(20:2(Δ11,14)) 11.37%;
raw cell fads2-inhibition 6	2.36958	430.324	[M+2-AP+H]+	FA 20:2	FA(20:2(Δ5,11)) 288.19,232.21, 206.11,314.28, ;	FA(20:2(Δ5,11)) 63.39%;
					FA(20:2(Δ7,10)) 274.18,246.22, 234.15,286.25, ;	FA(20:2(Δ7,10)) 9.13%
					FA(20:2(Δ10,13)) 316.22,204.18, 276.19,244.21, ;	FA(20:2(Δ10,13)) 16.79%;
					FA(20:2(Δ11,14)) 330.24,190.16, 290.21,230.19, ;	FA(20:2(Δ11,14)) 10.69%;
raw cell scd1-inhibition 1	2.02952	428.308	[M+2-AP+H]+	FA 20:3	FA(20:3(Δ11,14,17)) 370.27,148.11, 330.23,188.14, 290.2,228.18, ;	FA(20:3(Δ11,14,17)) 1.6%;
					FA(20:3(Δ8,11,14)) 328.22,190.16, 288.19,230.19, 248.16,270.22, ;	FA(20:3(Δ8,11,14)) 41.74%;
					FA(20:3(Δ7,10,13)) 314.2,204.18, 274.17,244.21, 234.14,284.24, ;	FA(20:3(Δ7,10,13)) 4.47%;
					FA(20:3(Δ5,8,11)) 286.17,232.21, 246.14,272.24, 206.11,312.27, ;	FA(20:3(Δ5,8,11)) 52.19%;
raw cell scd1-inhibition 2	2.02758	428.308	[M+2-AP+H]+	FA 20:3	FA(20:3(Δ11,14,17)) 370.27,148.11, 330.23,188.14, 290.2,228.18, ;	FA(20:3(Δ11,14,17)) 1.57%;
					FA(20:3(Δ8,11,14)) 328.22,190.16, 288.19,230.19, 248.16,270.22, ;	FA(20:3(Δ8,11,14)) 43.42%;
					FA(20:3(Δ7,10,13)) 314.2,204.18, 274.17,244.21, 234.14,284.24, ;	FA(20:3(Δ7,10,13)) 4.4%;
					FA(20:3(Δ5,8,11)) 286.17,232.21, 246.14,272.24, 206.11,312.27, ;	FA(20:3(Δ5,8,11)) 50.6%;
raw cell scd1-inhibition 3	2.02993	428.308	[M+2-AP+H]+	FA 20:3	FA(20:3(Δ11,14,17)) 370.27,148.11, 330.23,188.14, 290.2,228.18, ;	FA(20:3(Δ11,14,17)) 1.57%;
					FA(20:3(Δ8,11,14)) 328.22,190.16, 288.19,230.19, 248.16,270.22, ;	FA(20:3(Δ8,11,14)) 43.78%;
					FA(20:3(Δ7,10,13)) 314.2,204.18, 274.17,244.21, 234.14,284.24, ;	FA(20:3(Δ7,10,13)) 4.6%;
					FA(20:3(Δ5,8,11)) 286.17,232.21, 246.14,272.24, 206.11,312.27, ;	FA(20:3(Δ5,8,11)) 50.05%;
raw cell scd1-inhibition 4	2.03358	428.308	[M+2-AP+H]+	FA 20:3	FA(20:3(Δ11,14,17)) 370.27,148.11, 330.23,188.14, 290.2,228.18, ;	FA(20:3(Δ11,14,17)) 1.55%;
					FA(20:3(Δ8,11,14)) 328.22,190.16, 288.19,230.19, 248.16,270.22, ;	FA(20:3(Δ8,11,14)) 44.78%;
					FA(20:3(Δ7,10,13)) 314.2,204.18, 274.17,244.21, 234.14,284.24, ;	FA(20:3(Δ7,10,13)) 4.3%;
					FA(20:3(Δ5,8,11)) 286.17,232.21, 246.14,272.24, 206.11,312.27, ;	FA(20:3(Δ5,8,11)) 49.38%;
raw cell scd1-inhibition 5	2.00759	428.308	[M+2-AP+H]+	FA 20:3	FA(20:3(Δ11,14,17)) 370.27,148.11, 330.23,188.14, 290.2,228.18, ;	FA(20:3(Δ11,14,17)) 1.62%;
					FA(20:3(Δ8,11,14)) 328.22,190.16, 288.19,230.19, 248.16,270.22, ;	FA(20:3(Δ8,11,14)) 42.66%;
					FA(20:3(Δ7,10,13)) 314.2,204.18, 274.17,244.21, 234.14,284.24, ;	FA(20:3(Δ7,10,13)) 4.65%;
					FA(20:3(Δ5,8,11)) 286.17,232.21, 246.14,272.24, 206.11,312.27, ;	FA(20:3(Δ5,8,11)) 51.06%;
raw cell scd1-inhibition 6	2.01418	428.308	[M+2-AP+H]+	FA 20:3	FA(20:3(Δ11,14,17)) 370.27,148.11, 330.23,188.14, 290.2,228.18, ;	FA(20:3(Δ11,14,17)) 1.7%;
					FA(20:3(Δ8,11,14)) 328.22,190.16, 288.19,230.19, 248.16,270.22, ;	FA(20:3(Δ8,11,14)) 43.69%;
					FA(20:3(Δ7,10,13)) 314.2,204.18, 274.17,244.21, 234.14,284.24, ;	FA(20:3(Δ7,10,13)) 4.83%;
					FA(20:3(Δ5,8,11)) 286.17,232.21, 246.14,272.24, 206.11,312.27, ;	FA(20:3(Δ5,8,11)) 49.79%;
raw cell ctrl-1	2.00581	428.308	[M+2-AP+H]+	FA 20:3	FA(20:3(Δ11,14,17)) 370.27,148.11, 330.23,188.14, 290.2,228.18, ;	FA(20:3(Δ11,14,17)) 0.88%;
					FA(20:3(Δ8,11,14)) 328.22,190.16, 288.19,230.19, 248.16,270.22, ;	FA(20:3(Δ8,11,14)) 18.98%;
					FA(20:3(Δ7,10,13)) 314.2,204.18, 274.17,244.21, 234.14,284.24, ;	FA(20:3(Δ7,10,13)) 6.79%;
					FA(20:3(Δ5,8,11)) 286.17,232.21, 246.14,272.24, 206.11,312.27, ;	FA(20:3(Δ5,8,11)) 73.35%;
raw cell ctrl-2	2.01408	428.308	[M+2-AP+H]+	FA 20:3	FA(20:3(Δ11,14,17)) 370.27,148.11, 330.23,188.14, 290.2,228.18, ;	FA(20:3(Δ11,14,17)) 0.84%;
					FA(20:3(Δ8,11,14)) 328.22,190.16, 288.19,230.19, 248.16,270.22, ;	FA(20:3(Δ8,11,14)) 17.97%;
					FA(20:3(Δ7,10,13)) 314.2,204.18, 274.17,244.21, 234.14,284.24, ;	FA(20:3(Δ7,10,13)) 6.63%;
					FA(20:3(Δ5,8,11)) 286.17,232.21, 246.14,272.24, 206.11,312.27, ;	FA(20:3(Δ5,8,11)) 74.56%;
raw cell ctrl-3	2.0259	428.308	[M+2-AP+H]+	FA 20:3	FA(20:3(Δ11,14,17)) 370.27,148.11, 330.23,188.14, 290.2,228.18, ;	FA(20:3(Δ11,14,17)) 0.85%;
					FA(20:3(Δ8,11,14)) 328.22,190.16, 288.19,230.19, 248.16,270.22, ;	FA(20:3(Δ8,11,14)) 18.3%;
					FA(20:3(Δ7,10,13)) 314.2,204.18, 274.17,244.21, 234.14,284.24, ;	FA(20:3(Δ7,10,13)) 7.27%;
					FA(20:3(Δ5,8,11)) 286.17,232.21, 246.14,272.24, 206.11,312.27, ;	FA(20:3(Δ5,8,11)) 73.57%;
raw cell ctrl-4	2.0382	428.308	[M+2-AP+H]+	FA 20:3	FA(20:3(Δ11,14,17)) 370.27,148.11, 330.23,188.14, 290.2,228.18, ;	FA(20:3(Δ11,14,17)) 0.88%;
					FA(20:3(Δ8,11,14)) 328.22,190.16, 288.19,230.19, 248.16,270.22, ;	FA(20:3(Δ8,11,14)) 17.66%;
					FA(20:3(Δ7,10,13)) 314.2,204.18, 274.17,244.21, 234.14,284.24, ;	FA(20:3(Δ7,10,13)) 7.52%;
					FA(20:3(Δ5,8,11)) 286.17,232.21, 246.14,272.24, 206.11,312.27, ;	FA(20:3(Δ5,8,11)) 73.95%;
raw cell ctrl-5	2.01852	428.308	[M+2-AP+H]+	FA 20:3	FA(20:3(Δ11,14,17)) 370.27,148.11, 330.23,188.14, 290.2,228.18, ;	FA(20:3(Δ11,14,17)) 0.83%;
					FA(20:3(Δ8,11,14)) 328.22,190.16, 288.19,230.19, 248.16,270.22, ;	FA(20:3(Δ8,11,14)) 18.24%;
					FA(20:3(Δ7,10,13)) 314.2,204.18, 274.17,244.21, 234.14,284.24, ;	FA(20:3(Δ7,10,13)) 6.54%;
					FA(20:3(Δ5,8,11)) 286.17,232.21, 246.14,272.24, 206.11,312.27, ;	FA(20:3(Δ5,8,11)) 74.38%;
raw cell ctrl-6	2.02954	428.308	[M+2-AP+H]+	FA 20:3	FA(20:3(Δ11,14,17)) 370.27,148.11, 330.23,188.14, 290.2,228.18, ;	FA(20:3(Δ11,14,17)) 0.81%;
					FA(20:3(Δ8,11,14)) 328.22,190.16, 288.19,230.19, 248.16,270.22, ;	FA(20:3(Δ8,11,14)) 18.86%;
					FA(20:3(Δ7,10,13)) 314.2,204.18, 274.17,244.21, 234.14,284.24, ;	FA(20:3(Δ7,10,13)) 6.52%;
					FA(20:3(Δ5,8,11)) 286.17,232.21, 246.14,272.24, 206.11,312.27, ;	FA(20:3(Δ5,8,11)) 73.81%;
raw cell fads2-inhibition 1	2.02871	428.309	[M+2-AP+H]+	FA 20:3	FA(20:3(Δ11,14,17)) 370.27,148.11, 330.23,188.14, 290.2,228.18, ;	FA(20:3(Δ11,14,17)) 5.13%;
					FA(20:3(Δ8,11,14)) 328.22,190.16, 288.19,230.19, 248.16,270.22, ;	FA(20:3(Δ8,11,14)) 57.06%;
					FA(20:3(Δ7,10,13)) 314.2,204.18, 274.17,244.21, 234.14,284.24, ;	FA(20:3(Δ7,10,13)) 6.08%;
					FA(20:3(Δ5,8,11)) 286.17,232.21, 246.14,272.24, 206.11,312.27, ;	FA(20:3(Δ5,8,11)) 31.73%;
raw cell fads2-inhibition 2	2.02953	428.308	[M+2-AP+H]+	FA 20:3	FA(20:3(Δ11,14,17)) 370.27,148.11, 330.23,188.14, 290.2,228.18, ;	FA(20:3(Δ11,14,17)) 4.67%;
					FA(20:3(Δ8,11,14)) 328.22,190.16, 288.19,230.19, 248.16,270.22, ;	FA(20:3(Δ8,11,14)) 55.77%;
					FA(20:3(Δ7,10,13)) 314.2,204.18, 274.17,244.21, 234.14,284.24, ;	FA(20:3(Δ7,10,13)) 5.87%;
					FA(20:3(Δ5,8,11)) 286.17,232.21, 246.14,272.24, 206.11,312.27, ;	FA(20:3(Δ5,8,11)) 33.68%;
raw cell fads2-inhibition 3	2.03085	428.308	[M+2-AP+H]+	FA 20:3	FA(20:3(Δ11,14,17)) 370.27,148.11, 330.23,188.14, 290.2,228.18, ;	FA(20:3(Δ11,14,17)) 4.28%;
					FA(20:3(Δ8,11,14)) 328.22,190.16, 288.19,230.19, 248.16,270.22, ;	FA(20:3(Δ8,11,14)) 55.0%;
					FA(20:3(Δ7,10,13)) 314.2,204.18, 274.17,244.21, 234.14,284.24, ;	FA(20:3(Δ7,10,13)) 6.5%;
					FA(20:3(Δ5,8,11)) 286.17,232.21, 246.14,272.24, 206.11,312.27, ;	FA(20:3(Δ5,8,11)) 34.23%;
raw cell fads2-inhibition 4	2.00499	428.309	[M+2-AP+H]+	FA 20:3	FA(20:3(Δ11,14,17)) 370.27,148.11, 330.23,188.14, 290.2,228.18, ;	FA(20:3(Δ11,14,17)) 4.93%;
					FA(20:3(Δ8,11,14)) 328.22,190.16, 288.19,230.19, 248.16,270.22, ;	FA(20:3(Δ8,11,14)) 55.93%;
					FA(20:3(Δ7,10,13)) 314.2,204.18, 274.17,244.21, 234.14,284.24, ;	FA(20:3(Δ7,10,13)) 5.68%;
					FA(20:3(Δ5,8,11)) 286.17,232.21, 246.14,272.24, 206.11,312.27, ;	FA(20:3(Δ5,8,11)) 33.46%;
raw cell fads2-inhibition 5	2.02381	428.309	[M+2-AP+H]+	FA 20:3	FA(20:3(Δ11,14,17)) 370.27,148.11, 330.23,188.14, 290.2,228.18, ;	FA(20:3(Δ11,14,17)) 5.9%;
					FA(20:3(Δ8,11,14)) 328.22,190.16, 288.19,230.19, 248.16,270.22, ;	FA(20:3(Δ8,11,14)) 58.22%;
					FA(20:3(Δ7,10,13)) 314.2,204.18, 274.17,244.21, 234.14,284.24, ;	FA(20:3(Δ7,10,13)) 6.05%;
					FA(20:3(Δ5,8,11)) 286.17,232.21, 246.14,272.24, 206.11,312.27, ;	FA(20:3(Δ5,8,11)) 29.82%;
raw cell fads2-inhibition 6	2.04536	428.309	[M+2-AP+H]+	FA 20:3	FA(20:3(Δ11,14,17)) 370.27,148.11, 330.23,188.14, 290.2,228.18, ;	FA(20:3(Δ11,14,17)) 5.46%;
					FA(20:3(Δ8,11,14)) 328.22,190.16, 288.19,230.19, 248.16,270.22, ;	FA(20:3(Δ8,11,14)) 58.38%;
					FA(20:3(Δ7,10,13)) 314.2,204.18, 274.17,244.21, 234.14,284.24, ;	FA(20:3(Δ7,10,13)) 6.17%;
					FA(20:3(Δ5,8,11)) 286.17,232.21, 246.14,272.24, 206.11,312.27, ;	FA(20:3(Δ5,8,11)) 29.99%;
raw cell scd1-inhibition 1	1.90838	426.293	[M+2-AP+H]+	FA 20:4	FA(20:4(Δ5,8,11,14)) 326.2,190.16, 286.17,230.19, 246.14,270.22, 206.11,310.25, ;	FA(20:4(Δ5,8,11,14)) 96.2%;
					FA(20:4(Δ8,11,14,17)) 368.25,148.11, 328.22,188.14, 288.19,228.18, 248.16,268.21, ;	FA(20:4(Δ8,11,14,17)) 3.8%;
raw cell scd1-inhibition 2	1.90869	426.293	[M+2-AP+H]+	FA 20:4	FA(20:4(Δ5,8,11,14)) 326.2,190.16, 286.17,230.19, 246.14,270.22, 206.11,310.25, ;	FA(20:4(Δ5,8,11,14)) 96.8%;
					FA(20:4(Δ8,11,14,17)) 368.25,148.11, 328.22,188.14, 288.19,228.18, 248.16,268.21, ;	FA(20:4(Δ8,11,14,17)) 3.2%;
raw cell scd1-inhibition 3	1.90765	426.293	[M+2-AP+H]+	FA 20:4	FA(20:4(Δ5,8,11,14)) 326.2,190.16, 286.17,230.19, 246.14,270.22, 206.11,310.25, ;	FA(20:4(Δ5,8,11,14)) 96.17%;
					FA(20:4(Δ8,11,14,17)) 368.25,148.11, 328.22,188.14, 288.19,228.18, 248.16,268.21, ;	FA(20:4(Δ8,11,14,17)) 3.83%;
raw cell scd1-inhibition 4	1.91559	426.293	[M+2-AP+H]+	FA 20:4	FA(20:4(Δ5,8,11,14)) 326.2,190.16, 286.17,230.19, 246.14,270.22, 206.11,310.25, ;	FA(20:4(Δ5,8,11,14)) 96.58%;
					FA(20:4(Δ8,11,14,17)) 368.25,148.11, 328.22,188.14, 288.19,228.18, 248.16,268.21, ;	FA(20:4(Δ8,11,14,17)) 3.42%;
raw cell scd1-inhibition 5	1.90253	426.293	[M+2-AP+H]+	FA 20:4	FA(20:4(Δ5,8,11,14)) 326.2,190.16, 286.17,230.19, 246.14,270.22, 206.11,310.25, ;	FA(20:4(Δ5,8,11,14)) 95.95%;
					FA(20:4(Δ8,11,14,17)) 368.25,148.11, 328.22,188.14, 288.19,228.18, 248.16,268.21, ;	FA(20:4(Δ8,11,14,17)) 4.05%;
raw cell scd1-inhibition 6	1.90785	426.293	[M+2-AP+H]+	FA 20:4	FA(20:4(Δ5,8,11,14)) 326.2,190.16, 286.17,230.19, 246.14,270.22, 206.11,310.25, ;	FA(20:4(Δ5,8,11,14)) 96.03%;
					FA(20:4(Δ8,11,14,17)) 368.25,148.11, 328.22,188.14, 288.19,228.18, 248.16,268.21, ;	FA(20:4(Δ8,11,14,17)) 3.97%;
raw cell ctrl-1	1.9074	426.293	[M+2-AP+H]+	FA 20:4	FA(20:4(Δ5,8,11,14)) 326.2,190.16, 286.17,230.19, 246.14,270.22, 206.11,310.25, ;	FA(20:4(Δ5,8,11,14)) 96.7%;
					FA(20:4(Δ8,11,14,17)) 368.25,148.11, 328.22,188.14, 288.19,228.18, 248.16,268.21, ;	FA(20:4(Δ8,11,14,17)) 3.3%;
raw cell ctrl-2	1.90779	426.293	[M+2-AP+H]+	FA 20:4	FA(20:4(Δ5,8,11,14)) 326.2,190.16, 286.17,230.19, 246.14,270.22, 206.11,310.25, ;	FA(20:4(Δ5,8,11,14)) 96.65%;
					FA(20:4(Δ8,11,14,17)) 368.25,148.11, 328.22,188.14, 288.19,228.18, 248.16,268.21, ;	FA(20:4(Δ8,11,14,17)) 3.35%;
raw cell ctrl-3	1.91013	426.293	[M+2-AP+H]+	FA 20:4	FA(20:4(Δ5,8,11,14)) 326.2,190.16, 286.17,230.19, 246.14,270.22, 206.11,310.25, ;	FA(20:4(Δ5,8,11,14)) 96.2%;
					FA(20:4(Δ8,11,14,17)) 368.25,148.11, 328.22,188.14, 288.19,228.18, 248.16,268.21, ;	FA(20:4(Δ8,11,14,17)) 3.8%;
raw cell ctrl-4	1.91145	426.293	[M+2-AP+H]+	FA 20:4	FA(20:4(Δ5,8,11,14)) 326.2,190.16, 286.17,230.19, 246.14,270.22, 206.11,310.25, ;	FA(20:4(Δ5,8,11,14)) 96.6%;
					FA(20:4(Δ8,11,14,17)) 368.25,148.11, 328.22,188.14, 288.19,228.18, 248.16,268.21, ;	FA(20:4(Δ8,11,14,17)) 3.4%;
raw cell ctrl-5	1.90369	426.293	[M+2-AP+H]+	FA 20:4	FA(20:4(Δ5,8,11,14)) 326.2,190.16, 286.17,230.19, 246.14,270.22, 206.11,310.25, ;	FA(20:4(Δ5,8,11,14)) 97.0%;
					FA(20:4(Δ8,11,14,17)) 368.25,148.11, 328.22,188.14, 288.19,228.18, 248.16,268.21, ;	FA(20:4(Δ8,11,14,17)) 3.0%;
raw cell ctrl-6	1.91418	426.293	[M+2-AP+H]+	FA 20:4	FA(20:4(Δ5,8,11,14)) 326.2,190.16, 286.17,230.19, 246.14,270.22, 206.11,310.25, ;	FA(20:4(Δ5,8,11,14)) 100.0%;
raw cell fads2-inhibition 1	1.91531	426.294	[M+2-AP+H]+	FA 20:4	FA(20:4(Δ5,8,11,14)) 326.2,190.16, 286.17,230.19, 246.14,270.22, 206.11,310.25, ;	FA(20:4(Δ5,8,11,14)) 93.23%;
					FA(20:4(Δ8,11,14,17)) 368.25,148.11, 328.22,188.14, 288.19,228.18, 248.16,268.21, ;	FA(20:4(Δ8,11,14,17)) 6.77%;
raw cell fads2-inhibition 2	1.89943	426.293	[M+2-AP+H]+	FA 20:4	FA(20:4(Δ5,8,11,14)) 326.2,190.16, 286.17,230.19, 246.14,270.22, 206.11,310.25, ;	FA(20:4(Δ5,8,11,14)) 93.47%;
					FA(20:4(Δ8,11,14,17)) 368.25,148.11, 328.22,188.14, 288.19,228.18, 248.16,268.21, ;	FA(20:4(Δ8,11,14,17)) 6.53%;
raw cell fads2-inhibition 3	1.90485	426.293	[M+2-AP+H]+	FA 20:4	FA(20:4(Δ5,8,11,14)) 326.2,190.16, 286.17,230.19, 246.14,270.22, 206.11,310.25, ;	FA(20:4(Δ5,8,11,14)) 93.05%;
					FA(20:4(Δ8,11,14,17)) 368.25,148.11, 328.22,188.14, 288.19,228.18, 248.16,268.21, ;	FA(20:4(Δ8,11,14,17)) 6.95%;
raw cell fads2-inhibition 4	1.89536	426.294	[M+2-AP+H]+	FA 20:4	FA(20:4(Δ5,8,11,14)) 326.2,190.16, 286.17,230.19, 246.14,270.22, 206.11,310.25, ;	FA(20:4(Δ5,8,11,14)) 93.65%;
					FA(20:4(Δ8,11,14,17)) 368.25,148.11, 328.22,188.14, 288.19,228.18, 248.16,268.21, ;	FA(20:4(Δ8,11,14,17)) 6.35%;
raw cell fads2-inhibition 5	1.89756	426.294	[M+2-AP+H]+	FA 20:4	FA(20:4(Δ5,8,11,14)) 326.2,190.16, 286.17,230.19, 246.14,270.22, 206.11,310.25, ;	FA(20:4(Δ5,8,11,14)) 93.0%;
					FA(20:4(Δ8,11,14,17)) 368.25,148.11, 328.22,188.14, 288.19,228.18, 248.16,268.21, ;	FA(20:4(Δ8,11,14,17)) 7.0%;
raw cell fads2-inhibition 6	1.90652	426.293	[M+2-AP+H]+	FA 20:4	FA(20:4(Δ5,8,11,14)) 326.2,190.16, 286.17,230.19, 246.14,270.22, 206.11,310.25, ;	FA(20:4(Δ5,8,11,14)) 92.93%;
					FA(20:4(Δ8,11,14,17)) 368.25,148.11, 328.22,188.14, 288.19,228.18, 248.16,268.21, ;	FA(20:4(Δ8,11,14,17)) 7.07%;
raw cell scd1-inhibition 1	1.65315	424.278	[M+2-AP+H]+	FA 20:5	FA(20:5(Δ5,8,11,14,17)) 366.24,148.11, 326.21,188.14, 286.18,228.18, 246.15,268.21, 206.11,308.24, ;	FA(20:5(Δ5,8,11,14,17)) 100.0%;
raw cell scd1-inhibition 2	1.659	424.277	[M+2-AP+H]+	FA 20:5	FA(20:5(Δ5,8,11,14,17)) 366.24,148.11, 326.21,188.14, 286.18,228.18, 246.15,268.21, 206.11,308.24, ;	FA(20:5(Δ5,8,11,14,17)) 100.0%;
raw cell scd1-inhibition 3	1.65473	424.277	[M+2-AP+H]+	FA 20:5	FA(20:5(Δ5,8,11,14,17)) 366.24,148.11, 326.21,188.14, 286.18,228.18, 246.15,268.21, 206.11,308.24, ;	FA(20:5(Δ5,8,11,14,17)) 100.0%;
raw cell scd1-inhibition 4	1.66394	424.278	[M+2-AP+H]+	FA 20:5	FA(20:5(Δ5,8,11,14,17)) 366.24,148.11, 326.21,188.14, 286.18,228.18, 246.15,268.21, 206.11,308.24, ;	FA(20:5(Δ5,8,11,14,17)) 100.0%;
raw cell scd1-inhibition 5	1.65163	424.278	[M+2-AP+H]+	FA 20:5	FA(20:5(Δ5,8,11,14,17)) 366.24,148.11, 326.21,188.14, 286.18,228.18, 246.15,268.21, 206.11,308.24, ;	FA(20:5(Δ5,8,11,14,17)) 100.0%;
raw cell scd1-inhibition 6	1.6544	424.278	[M+2-AP+H]+	FA 20:5	FA(20:5(Δ5,8,11,14,17)) 366.24,148.11, 326.21,188.14, 286.18,228.18, 246.15,268.21, 206.11,308.24, ;	FA(20:5(Δ5,8,11,14,17)) 100.0%;
raw cell ctrl-1	1.64418	424.278	[M+2-AP+H]+	FA 20:5	FA(20:5(Δ5,8,11,14,17)) 366.24,148.11, 326.21,188.14, 286.18,228.18, 246.15,268.21, 206.11,308.24, ;	FA(20:5(Δ5,8,11,14,17)) 100.0%;
raw cell ctrl-2	1.6512	424.278	[M+2-AP+H]+	FA 20:5	FA(20:5(Δ5,8,11,14,17)) 366.24,148.11, 326.21,188.14, 286.18,228.18, 246.15,268.21, 206.11,308.24, ;	FA(20:5(Δ5,8,11,14,17)) 100.0%;
raw cell ctrl-3	1.64642	424.278	[M+2-AP+H]+	FA 20:5	FA(20:5(Δ5,8,11,14,17)) 366.24,148.11, 326.2,188.14, 286.17,228.18, 246.14,268.21, 206.11,308.24, ;	FA(20:5(Δ5,8,11,14,17)) 100.0%;
raw cell ctrl-4	1.66318	424.278	[M+2-AP+H]+	FA 20:5	FA(20:5(Δ5,8,11,14,17)) 366.24,148.11, 326.2,188.14, 286.17,228.18, 246.14,268.21, 206.11,308.24, ;	FA(20:5(Δ5,8,11,14,17)) 100.0%;
raw cell ctrl-5	1.65704	424.278	[M+2-AP+H]+	FA 20:5	FA(20:5(Δ5,8,11,14,17)) 366.24,148.11, 326.2,188.14, 286.17,228.18, 246.14,268.21, 206.11,308.24, ;	FA(20:5(Δ5,8,11,14,17)) 100.0%;
raw cell ctrl-6	1.65438	424.278	[M+2-AP+H]+	FA 20:5	FA(20:5(Δ5,8,11,14,17)) 366.24,148.11, 326.2,188.14, 286.17,228.18, 246.14,268.21, 206.11,308.24, ;	FA(20:5(Δ5,8,11,14,17)) 100.0%;
raw cell fads2-inhibition 1	1.66235	424.278	[M+2-AP+H]+	FA 20:5	FA(20:5(Δ5,8,11,14,17)) 366.24,148.11, 326.21,188.14, 286.18,228.18, 246.15,268.21, 206.11,308.24, ;	FA(20:5(Δ5,8,11,14,17)) 100.0%;
raw cell fads2-inhibition 2	1.65358	424.278	[M+2-AP+H]+	FA 20:5	FA(20:5(Δ5,8,11,14,17)) 366.24,148.11, 326.21,188.14, 286.18,228.18, 246.15,268.21, 206.11,308.24, ;	FA(20:5(Δ5,8,11,14,17)) 100.0%;
raw cell fads2-inhibition 3	1.65446	424.278	[M+2-AP+H]+	FA 20:5	FA(20:5(Δ5,8,11,14,17)) 366.24,148.11, 326.21,188.14, 286.18,228.18, 246.15,268.21, 206.11,308.24, ;	FA(20:5(Δ5,8,11,14,17)) 100.0%;
raw cell fads2-inhibition 4	1.65419	424.278	[M+2-AP+H]+	FA 20:5	FA(20:5(Δ5,8,11,14,17)) 366.24,148.11, 326.21,188.14, 286.18,228.18, 246.15,268.21, 206.11,308.24, ;	FA(20:5(Δ5,8,11,14,17)) 100.0%;
raw cell fads2-inhibition 5	1.65654	424.278	[M+2-AP+H]+	FA 20:5	FA(20:5(Δ5,8,11,14,17)) 366.24,148.11, 326.21,188.14, 286.18,228.18, 246.15,268.21, 206.11,308.24, ;	FA(20:5(Δ5,8,11,14,17)) 100.0%;
raw cell fads2-inhibition 6	1.63648	424.279	[M+2-AP+H]+	FA 20:5	FA(20:5(Δ5,8,11,14,17)) 366.24,148.11, 326.21,188.14, 286.18,228.18, 246.15,268.21, 206.11,308.24, ;	FA(20:5(Δ5,8,11,14,17)) 100.0%;
raw cell scd1-inhibition 1	3.04506	458.356	[M+2-AP+H]+	FA 22:2	FA(22:2(Δ9,12)) 302.21,246.22, 262.18,286.25, ;	FA(22:2(Δ7,13)) 79.74%;
					FA(22:2(Δ7,13)) 316.22,232.21,234.14,314.28 ;	FA(22:2(Δ9,12)) 20.26%;
raw cell scd1-inhibition 2	3.06813	458.355	[M+2-AP+H]+	FA 22:2	FA(22:2(Δ9,12)) 302.21,246.22, 262.18,286.25, ;	FA(22:2(Δ7,13)) 81.57%;
					FA(22:2(Δ7,13)) 316.22,232.21,234.14,314.28 ;	FA(22:2(Δ9,12)) 18.43%;
raw cell scd1-inhibition 3	3.05536	458.356	[M+2-AP+H]+	FA 22:2	FA(22:2(Δ9,12)) 302.21,246.22, 262.18,286.25, ;	FA(22:2(Δ7,13)) 80.71%;
					FA(22:2(Δ7,13)) 316.22,232.21,234.14,314.28 ;	FA(22:2(Δ9,12)) 19.29%;
raw cell scd1-inhibition 4	3.0627	458.355	[M+2-AP+H]+	FA 22:2	FA(22:2(Δ9,12)) 302.21,246.22, 262.18,286.25, ;	FA(22:2(Δ7,13)) 79.35%;
					FA(22:2(Δ7,13)) 316.22,232.21,234.14,314.28 ;	FA(22:2(Δ9,12)) 20.65%;
raw cell scd1-inhibition 5	3.06344	458.355	[M+2-AP+H]+	FA 22:2	FA(22:2(Δ9,12)) 302.21,246.22, 262.18,286.25, ;	FA(22:2(Δ7,13)) 79.03%;
					FA(22:2(Δ7,13)) 316.22,232.21,234.14,314.28 ;	FA(22:2(Δ9,12)) 20.98%;
raw cell scd1-inhibition 6	3.07858	458.356	[M+2-AP+H]+	FA 22:2	FA(22:2(Δ9,12)) 302.21,246.22, 262.18,286.25, ;	FA(22:2(Δ7,13)) 80.95%;
					FA(22:2(Δ7,13)) 316.22,232.21,234.14,314.28 ;	FA(22:2(Δ9,12)) 19.05%;
raw cell ctrl-1	3.05155	458.356	[M+2-AP+H]+	FA 22:2	FA(22:2(Δ9,12)) 302.21,246.22, 262.18,286.25, ;	FA(22:2(Δ7,13)) 72.38%;
					FA(22:2(Δ7,13)) 316.22,232.21,234.14,314.28 ;	FA(22:2(Δ9,12)) 20.57%;
					FA(22:2(Δ12,15)) 344.26,204.18, 304.22,244.21, ;	FA(22:2(Δ12,15)) 7.05%;
raw cell ctrl-2	3.06854	458.356	[M+2-AP+H]+	FA 22:2	FA(22:2(Δ9,12)) 302.21,246.22, 262.18,286.25, ;	FA(22:2(Δ7,13)) 72.31%;
					FA(22:2(Δ7,13)) 316.22,232.21,234.14,314.28 ;	FA(22:2(Δ9,12)) 21.58%;
					FA(22:2(Δ12,15)) 344.26,204.18, 304.22,244.21, ;	FA(22:2(Δ12,15)) 6.12%;
raw cell ctrl-3	3.03831	458.356	[M+2-AP+H]+	FA 22:2	FA(22:2(Δ9,12)) 302.21,246.22, 262.18,286.25, ;	FA(22:2(Δ7,13)) 71.49%;
					FA(22:2(Δ7,13)) 316.22,232.21,234.14,314.28 ;	FA(22:2(Δ9,12)) 21.36%;
					FA(22:2(Δ12,15)) 344.26,204.18, 304.22,244.21, ;	FA(22:2(Δ12,15)) 7.15%;
raw cell ctrl-4	3.02198	458.356	[M+2-AP+H]+	FA 22:2	FA(22:2(Δ9,12)) 302.21,246.22, 262.18,286.25, ;	FA(22:2(Δ7,13)) 72.04%;
					FA(22:2(Δ7,13)) 316.22,232.21,234.14,314.28 ;	FA(22:2(Δ9,12)) 20.35%;
					FA(22:2(Δ12,15)) 344.26,204.18, 304.22,244.21, ;	FA(22:2(Δ12,15)) 7.61%;
raw cell ctrl-5	3.06349	458.356	[M+2-AP+H]+	FA 22:2	FA(22:2(Δ9,12)) 302.21,246.22, 262.18,286.25, ;	FA(22:2(Δ7,13)) 72.42%;
					FA(22:2(Δ7,13)) 316.22,232.21,234.14,314.28 ;	FA(22:2(Δ9,12)) 21.54%;
					FA(22:2(Δ12,15)) 344.26,204.18, 304.22,244.21, ;	FA(22:2(Δ12,15)) 6.04%;
raw cell ctrl-6	3.06058	458.357	[M+2-AP+H]+	FA 22:2	FA(22:2(Δ9,12)) 302.21,246.22, 262.18,286.25, ;	FA(22:2(Δ7,13)) 72.75%;
					FA(22:2(Δ7,13)) 316.22,232.21,234.14,314.28 ;	FA(22:2(Δ9,12)) 21.48%;
					FA(22:2(Δ12,15)) 344.26,204.18, 304.22,244.21, ;	FA(22:2(Δ12,15)) 5.77%;
raw cell fads2-inhibition 1	3.044	458.357	[M+2-AP+H]+	FA 22:2	FA(22:2(Δ9,12)) 302.21,246.22, 262.18,286.25, ;	FA(22:2(Δ7,13)) 93.7%;
					FA(22:2(Δ7,13)) 316.22,232.21,234.14,314.28 ;	FA(22:2(Δ9,12)) 6.3%;
raw cell fads2-inhibition 2	3.05285	458.356	[M+2-AP+H]+	FA 22:2	FA(22:2(Δ9,12)) 302.21,246.22, 262.18,286.25, ;	FA(22:2(Δ9,12)) 5.62%;
					FA(22:2(Δ7,13)) 316.22,232.21,234.14,314.28 ;	FA(22:2(Δ7,13)) 94.38%;
raw cell fads2-inhibition 3	3.04509	458.357	[M+2-AP+H]+	FA 22:2	FA(22:2(Δ9,12)) 302.21,246.22, 262.18,286.25, ;	FA(22:2(Δ7,13)) 94.03%;
					FA(22:2(Δ7,13)) 316.22,232.21,234.14,314.28 ;	FA(22:2(Δ9,12)) 5.97%;
raw cell fads2-inhibition 4	3.03594	458.356	[M+2-AP+H]+	FA 22:2	FA(22:2(Δ9,12)) 302.21,246.22, 262.18,286.25, ;	FA(22:2(Δ9,12)) 6.17%;
					FA(22:2(Δ7,13)) 316.22,232.21,234.14,314.28 ;	FA(22:2(Δ7,13)) 93.84%;
raw cell fads2-inhibition 5	3.04563	458.357	[M+2-AP+H]+	FA 22:2	FA(22:2(Δ9,12)) 302.21,246.22, 262.18,286.25, ;	FA(22:2(Δ7,13)) 93.72%;
					FA(22:2(Δ7,13)) 316.22,232.21,234.14,314.28 ;	FA(22:2(Δ9,12)) 6.28%;
raw cell fads2-inhibition 6	3.04693	458.355	[M+2-AP+H]+	FA 22:2	FA(22:2(Δ9,12)) 302.21,246.22, 262.18,286.25, ;	FA(22:2(Δ7,13)) 93.75%;
					FA(22:2(Δ7,13)) 316.22,232.21,234.14,314.28 ;	FA(22:2(Δ9,12)) 6.25%;
raw cell scd1-inhibition 1	2.52236	456.339	[M+2-AP+H]+	FA 22:3	FA(22:3(Δ10,13,16)) 356.25,190.16, 316.22,230.19, 276.19,270.22, ;	FA(22:3(Δ10,13,16)) 6.39%;
					FA(22:3(Δ9,12,15)) 342.23,204.18, 302.2,244.21, 262.17,284.24, ;	FA(22:3(Δ9,12,15)) 7.67%;
					FA(22:3(Δ7,10,13)) 314.2,232.21, 274.17,272.24, 234.14,312.27, ;	FA(22:3(Δ7,10,13)) 85.93%;
raw cell scd1-inhibition 2	2.5105	456.339	[M+2-AP+H]+	FA 22:3	FA(22:3(Δ10,13,16)) 356.25,190.16, 316.22,230.19, 276.19,270.22, ;	FA(22:3(Δ10,13,16)) 7.1%;
					FA(22:3(Δ9,12,15)) 342.23,204.18, 302.2,244.21, 262.17,284.24, ;	FA(22:3(Δ9,12,15)) 6.65%;
					FA(22:3(Δ7,10,13)) 314.2,232.21, 274.17,272.24, 234.14,312.27, ;	FA(22:3(Δ7,10,13)) 86.25%
raw cell scd1-inhibition 3	2.52834	456.339	[M+2-AP+H]+	FA 22:3	FA(22:3(Δ10,13,16)) 356.25,190.16, 316.22,230.19, 276.19,270.22, ;	FA(22:3(Δ10,13,16)) 5.97%;
					FA(22:3(Δ9,12,15)) 342.23,204.18, 302.2,244.21, 262.17,284.24, ;	FA(22:3(Δ9,12,15)) 7.6%;
					FA(22:3(Δ7,10,13)) 314.2,232.21, 274.17,272.24, 234.14,312.27, ;	FA(22:3(Δ7,10,13)) 86.42%;
raw cell scd1-inhibition 4	2.50506	456.339	[M+2-AP+H]+	FA 22:3	FA(22:3(Δ10,13,16)) 356.25,190.16, 316.22,230.19, 276.19,270.22, ;	FA(22:3(Δ10,13,16)) 5.9%;
					FA(22:3(Δ9,12,15)) 342.23,204.18, 302.2,244.21, 262.17,284.24, ;	FA(22:3(Δ9,12,15)) 6.4%;
					FA(22:3(Δ7,10,13)) 314.2,232.21, 274.17,272.24, 234.14,312.27, ;	FA(22:3(Δ7,10,13)) 87.69%;
raw cell scd1-inhibition 5	2.58697	456.34	[M+2-AP+H]+	FA 22:3	FA(22:3(Δ10,13,16)) 356.25,190.16, 316.22,230.19, 276.19,270.22, ;	FA(22:3(Δ10,13,16)) 6.58%;
					FA(22:3(Δ9,12,15)) 342.23,204.18, 302.2,244.21, 262.17,284.24, ;	FA(22:3(Δ9,12,15)) 7.55%;
					FA(22:3(Δ7,10,13)) 314.2,232.21, 274.17,272.24, 234.14,312.27, ;	FA(22:3(Δ7,10,13)) 85.87%;
raw cell scd1-inhibition 6	2.54394	456.34	[M+2-AP+H]+	FA 22:3	FA(22:3(Δ10,13,16)) 356.25,190.16, 316.22,230.19, 276.19,270.22, ;	FA(22:3(Δ10,13,16)) 7.47%;
					FA(22:3(Δ9,12,15)) 342.23,204.18, 302.2,244.21, 262.17,284.24, ;	FA(22:3(Δ9,12,15)) 7.35%;
					FA(22:3(Δ7,10,13)) 314.2,232.21, 274.17,272.24, 234.14,312.27, ;	FA(22:3(Δ7,10,13)) 85.18%;
raw cell ctrl-1	2.5535	456.34	[M+2-AP+H]+	FA 22:3	FA(22:3(Δ9,12,15)) 342.23,204.18, 302.2,244.21, 262.17,284.24, ;	FA(22:3(Δ9,12,15)) 8.0%
					FA(22:3(Δ7,10,13)) 314.2,232.21, 274.17,272.24, 234.14,312.27, ;	FA(22:3(Δ7,10,13)) 92.0%;
raw cell ctrl-2	2.55224	456.34	[M+2-AP+H]+	FA 22:3	FA(22:3(Δ10,13,16)) 356.25,190.16, 316.22,230.19, 276.19,270.22, ;	FA(22:3(Δ10,13,16)) 2.55%;
					FA(22:3(Δ9,12,15)) 342.23,204.18, 302.2,244.21, 262.17,284.24, ;	FA(22:3(Δ9,12,15)) 7.48%;
					FA(22:3(Δ7,10,13)) 314.2,232.21, 274.17,272.24, 234.14,312.27, ;	FA(22:3(Δ7,10,13)) 89.97%;
raw cell ctrl-3	2.55966	456.342	[M+2-AP+H]+	FA 22:3	FA(22:3(Δ10,13,16)) 356.25,190.16, 316.22,230.19, 276.19,270.22, ;	FA(22:3(Δ10,13,16)) 2.5%;
					FA(22:3(Δ9,12,15)) 342.23,204.18, 302.2,244.21, 262.17,284.24, ;	FA(22:3(Δ9,12,15)) 7.7%;
					FA(22:3(Δ7,10,13)) 314.2,232.21, 274.17,272.24, 234.14,312.27, ;	FA(22:3(Δ7,10,13)) 89.8%;
raw cell ctrl-4	2.54994	456.341	[M+2-AP+H]+	FA 22:3	FA(22:3(Δ9,12,15)) 342.23,204.18, 302.2,244.21, 262.17,284.24, ;	FA(22:3(Δ9,12,15)) 9.2%;
					FA(22:3(Δ7,10,13)) 314.2,232.21, 274.17,272.24, 234.14,312.27, ;	FA(22:3(Δ7,10,13)) 90.8%;
raw cell ctrl-5	2.54014	456.341	[M+2-AP+H]+	FA 22:3	FA(22:3(Δ10,13,16)) 356.25,190.16, 316.22,230.19, 276.19,270.22, ;	FA(22:3(Δ10,13,16)) 2.7%;
					FA(22:3(Δ9,12,15)) 342.23,204.18, 302.2,244.21, 262.17,284.24, ;	FA(22:3(Δ9,12,15)) 7.6%;
					FA(22:3(Δ7,10,13)) 314.2,232.21, 274.17,272.24, 234.14,312.27, ;	FA(22:3(Δ7,10,13)) 89.7%;
raw cell ctrl-6	2.54393	456.341	[M+2-AP+H]+	FA 22:3	FA(22:3(Δ10,13,16)) 356.25,190.16, 316.22,230.19, 276.19,270.22, ;	FA(22:3(Δ10,13,16)) 2.31%;
					FA(22:3(Δ9,12,15)) 342.23,204.18, 302.2,244.21, 262.17,284.24, ;	FA(22:3(Δ9,12,15)) 7.46%;
					FA(22:3(Δ7,10,13)) 314.2,232.21, 274.17,272.24, 234.14,312.27, ;	FA(22:3(Δ7,10,13)) 90.23%;
raw cell fads2-inhibition 1	2.53672	456.342	[M+2-AP+H]+	FA 22:3	FA(22:3(Δ10,13,16)) 356.25,190.16, 316.22,230.19, 276.19,270.22, ;	FA(22:3(Δ10,13,16)) 9.54%;
					FA(22:3(Δ9,12,15)) 342.23,204.18, 302.2,244.21, 262.17,284.24, ;	FA(22:3(Δ9,12,15)) 15.09%;
					FA(22:3(Δ7,10,13)) 314.2,232.21, 274.17,272.24, 234.14,312.27, ;	FA(22:3(Δ7,10,13)) 75.36%;
raw cell fads2-inhibition 2	2.52107	456.341	[M+2-AP+H]+	FA 22:3	FA(22:3(Δ10,13,16)) 356.25,190.16, 316.22,230.19, 276.19,270.22, ;	FA(22:3(Δ10,13,16)) 9.72%;
					FA(22:3(Δ9,12,15)) 342.23,204.18, 302.2,244.21, 262.17,284.24, ;	FA(22:3(Δ9,12,15)) 13.53%;
					FA(22:3(Δ7,10,13)) 314.2,232.21, 274.17,272.24, 234.14,312.27, ;	FA(22:3(Δ7,10,13)) 76.75%;
raw cell fads2-inhibition 3	2.53526	456.345	[M+2-AP+H]+	FA 22:3	FA(22:3(Δ10,13,16)) 356.25,190.16, 316.22,230.19, 276.19,270.22, ;	FA(22:3(Δ10,13,16)) 10.55%;
					FA(22:3(Δ9,12,15)) 342.23,204.18, 302.2,244.21, 262.17,284.24, ;	FA(22:3(Δ9,12,15)) 14.97%;
					FA(22:3(Δ7,10,13)) 314.2,232.21, 274.17,272.24, 234.14,312.27, ;	FA(22:3(Δ7,10,13)) 74.48%;
raw cell fads2-inhibition 4	2.5475	456.346	[M+2-AP+H]+	FA 22:3	FA(22:3(Δ10,13,16)) 356.25,190.16, 316.22,230.19, 276.19,270.22, ;	FA(22:3(Δ10,13,16)) 8.45%;
					FA(22:3(Δ9,12,15)) 342.23,204.18, 302.2,244.21, 262.17,284.24, ;	FA(22:3(Δ9,12,15)) 12.7%;
					FA(22:3(Δ7,10,13)) 314.2,232.21, 274.17,272.24, 234.14,312.27, ;	FA(22:3(Δ7,10,13)) 78.85%;
raw cell fads2-inhibition 5	2.54682	456.345	[M+2-AP+H]+	FA 22:3	FA(22:3(Δ10,13,16)) 356.25,190.16, 316.22,230.19, 276.19,270.22, ;	FA(22:3(Δ10,13,16)) 8.71%;
					FA(22:3(Δ9,12,15)) 342.23,204.18, 302.2,244.21, 262.17,284.24, ;	FA(22:3(Δ9,12,15)) 15.98%;
					FA(22:3(Δ7,10,13)) 314.2,232.21, 274.17,272.24, 234.14,312.27, ;	FA(22:3(Δ7,10,13)) 75.32%;
raw cell fads2-inhibition 6	2.52874	456.346	[M+2-AP+H]+	FA 22:3	FA(22:3(Δ10,13,16)) 356.25,190.16, 316.22,230.19, 276.19,270.22, ;	FA(22:3(Δ10,13,16)) 8.55%;
					FA(22:3(Δ9,12,15)) 342.23,204.18, 302.2,244.21, 262.17,284.24, ;	FA(22:3(Δ9,12,15)) 13.78%;
					FA(22:3(Δ7,10,13)) 314.2,232.21, 274.17,272.24, 234.14,312.27, ;	FA(22:3(Δ7,10,13)) 77.67%;
raw cell scd1-inhibition 1	2.08554	454.323	[M+2-AP+H]+	FA 22:4	FA(22:4(Δ7,10,13,16)) 354.24,190.16, 314.2,230.19, 274.17,270.22, 234.14,310.25, ;	FA(22:4(Δ7,10,13,16)) 92.03%;
					FA(22:4(Δ10,13,16,19)) 396.28,148.11, 356.25,188.14, 316.22,228.18, 276.19,268.21, ;	FA(22:4(Δ10,13,16,19)) 7.97%;
raw cell scd1-inhibition 2	2.08971	454.324	[M+2-AP+H]+	FA 22:4	FA(22:4(Δ7,10,13,16)) 354.24,190.16, 314.2,230.19, 274.17,270.22, 234.14,310.25, ;	FA(22:4(Δ7,10,13,16)) 92.9%;
					FA(22:4(Δ10,13,16,19)) 396.28,148.11, 356.25,188.14, 316.22,228.18, 276.19,268.21, ;	FA(22:4(Δ10,13,16,19)) 7.1%;
raw cell scd1-inhibition 3	2.10561	454.324	[M+2-AP+H]+	FA 22:4	FA(22:4(Δ7,10,13,16)) 354.24,190.16, 314.2,230.19, 274.17,270.22, 234.14,310.25, ;	FA(22:4(Δ7,10,13,16)) 92.4%;
					FA(22:4(Δ10,13,16,19)) 396.28,148.11, 356.25,188.14, 316.22,228.18, 276.19,268.21, ;	FA(22:4(Δ10,13,16,19)) 7.6%;
raw cell scd1-inhibition 4	2.08851	454.324	[M+2-AP+H]+	FA 22:4	FA(22:4(Δ7,10,13,16)) 354.24,190.16, 314.2,230.19, 274.17,270.22, 234.14,310.25, ;	FA(22:4(Δ7,10,13,16)) 92.22%;
					FA(22:4(Δ10,13,16,19)) 396.28,148.11, 356.25,188.14, 316.22,228.18, 276.19,268.21, ;	FA(22:4(Δ10,13,16,19)) 7.78%;
raw cell scd1-inhibition 5	2.13185	454.323	[M+2-AP+H]+	FA 22:4	FA(22:4(Δ7,10,13,16)) 354.24,190.16, 314.2,230.19, 274.17,270.22, 234.14,310.25, ;	FA(22:4(Δ7,10,13,16)) 92.1%;
					FA(22:4(Δ10,13,16,19)) 396.28,148.11, 356.25,188.14, 316.22,228.18, 276.19,268.21, ;	FA(22:4(Δ10,13,16,19)) 7.9%;
raw cell scd1-inhibition 6	2.15793	454.324	[M+2-AP+H]+	FA 22:4	FA(22:4(Δ7,10,13,16)) 354.24,190.16, 314.2,230.19, 274.17,270.22, 234.14,310.25, ;	FA(22:4(Δ7,10,13,16)) 91.57%;
					FA(22:4(Δ10,13,16,19)) 396.28,148.11, 356.25,188.14, 316.22,228.18, 276.19,268.21, ;	FA(22:4(Δ10,13,16,19)) 8.42%;
raw cell ctrl-1	2.15479	454.324	[M+2-AP+H]+	FA 22:4	FA(22:4(Δ7,10,13,16)) 354.24,190.16, 314.2,230.19, 274.17,270.22, 234.14,310.25, ;	FA(22:4(Δ7,10,13,16)) 86.57%;
					FA(22:4(Δ10,13,16,19)) 396.28,148.11, 356.25,188.14, 316.22,228.18, 276.19,268.21, ;	FA(22:4(Δ10,13,16,19)) 13.43%;
raw cell ctrl-2	2.17083	454.324	[M+2-AP+H]+	FA 22:4	FA(22:4(Δ7,10,13,16)) 354.24,190.16, 314.2,230.19, 274.17,270.22, 234.14,310.25, ;	FA(22:4(Δ7,10,13,16)) 87.0%;
					FA(22:4(Δ10,13,16,19)) 396.28,148.11, 356.25,188.14, 316.22,228.18, 276.19,268.21, ;	FA(22:4(Δ10,13,16,19)) 13.0%;
raw cell ctrl-3	2.07153	454.323	[M+2-AP+H]+	FA 22:4	FA(22:4(Δ7,10,13,16)) 354.24,190.16, 314.2,230.19, 274.17,270.22, 234.14,310.25, ;	FA(22:4(Δ7,10,13,16)) 84.0%;
					FA(22:4(Δ10,13,16,19)) 396.28,148.11, 356.25,188.14, 316.22,228.18, 276.19,268.21, ;	FA(22:4(Δ10,13,16,19)) 16.0%;
raw cell ctrl-4	2.08762	454.323	[M+2-AP+H]+	FA 22:4	FA(22:4(Δ7,10,13,16)) 354.24,190.16, 314.2,230.19, 274.17,270.22, 234.14,310.25, ;	FA(22:4(Δ7,10,13,16)) 80.7%;
					FA(22:4(Δ10,13,16,19)) 396.28,148.11, 356.25,188.14, 316.22,228.18, 276.19,268.21, ;	FA(22:4(Δ10,13,16,19)) 19.3%;
raw cell ctrl-5	2.08058	454.324	[M+2-AP+H]+	FA 22:4	FA(22:4(Δ7,10,13,16)) 354.24,190.16, 314.2,230.19, 274.17,270.22, 234.14,310.25, ;	FA(22:4(Δ7,10,13,16)) 86.0%;
					FA(22:4(Δ10,13,16,19)) 396.28,148.11, 356.25,188.14, 316.22,228.18, 276.19,268.21, ;	FA(22:4(Δ10,13,16,19)) 14.0%;
raw cell ctrl-6	2.08135	454.323	[M+2-AP+H]+	FA 22:4	FA(22:4(Δ7,10,13,16)) 354.24,190.16, 314.2,230.19, 274.17,270.22, 234.14,310.25, ;	FA(22:4(Δ7,10,13,16)) 88.28%;
					FA(22:4(Δ10,13,16,19)) 396.28,148.11, 356.25,188.14, 316.22,228.18, 276.19,268.21, ;	FA(22:4(Δ10,13,16,19)) 11.72%;
raw cell fads2-inhibition 1	1.91531	426.294	[M+2-AP+H]+	FA 20:4	FA(22:4(Δ7,10,13,16)) 354.24,190.16, 314.2,230.19, 274.17,270.22, 234.14,310.25, ;	FA(22:4(Δ7,10,13,16)) 86.22%;
					FA(22:4(Δ10,13,16,19)) 396.28,148.11, 356.25,188.14, 316.22,228.18, 276.19,268.21, ;	FA(22:4(Δ10,13,16,19)) 13.78%;
raw cell fads2-inhibition 2	1.89943	426.293	[M+2-AP+H]+	FA 20:4	FA(22:4(Δ7,10,13,16)) 354.24,190.16, 314.2,230.19, 274.17,270.22, 234.14,310.25, ;	FA(22:4(Δ7,10,13,16)) 88.12%;
					FA(22:4(Δ10,13,16,19)) 396.28,148.11, 356.25,188.14, 316.22,228.18, 276.19,268.21, ;	FA(22:4(Δ10,13,16,19)) 11.88%;
raw cell fads2-inhibition 3	1.90485	426.293	[M+2-AP+H]+	FA 20:4	FA(22:4(Δ7,10,13,16)) 354.24,190.16, 314.2,230.19, 274.17,270.22, 234.14,310.25, ;	FA(22:4(Δ7,10,13,16)) 85.0%;
					FA(22:4(Δ10,13,16,19)) 396.28,148.11, 356.25,188.14, 316.22,228.18, 276.19,268.21, ;	FA(22:4(Δ10,13,16,19)) 15.0%;
raw cell fads2-inhibition 4	1.89536	426.294	[M+2-AP+H]+	FA 20:4	FA(22:4(Δ7,10,13,16)) 354.24,190.16, 314.2,230.19, 274.17,270.22, 234.14,310.25, ;	FA(22:4(Δ7,10,13,16)) 87.28%;
					FA(22:4(Δ10,13,16,19)) 396.28,148.11, 356.25,188.14, 316.22,228.18, 276.19,268.21, ;	FA(22:4(Δ10,13,16,19)) 12.72%;
raw cell fads2-inhibition 5	1.89756	426.294	[M+2-AP+H]+	FA 20:4	FA(22:4(Δ7,10,13,16)) 354.24,190.16, 314.2,230.19, 274.17,270.22, 234.14,310.25, ;	FA(22:4(Δ7,10,13,16)) 85.88%;
					FA(22:4(Δ10,13,16,19)) 396.28,148.11, 356.25,188.14, 316.22,228.18, 276.19,268.21, ;	FA(22:4(Δ10,13,16,19)) 14.12%;
raw cell fads2-inhibition 6	1.90652	426.293	[M+2-AP+H]+	FA 20:4	FA(22:4(Δ7,10,13,16)) 354.24,190.16, 314.2,230.19, 274.17,270.22, 234.14,310.25, ;	FA(22:4(Δ7,10,13,16)) 88.05%;
					FA(22:4(Δ10,13,16,19)) 396.28,148.11, 356.25,188.14, 316.22,228.18, 276.19,268.21, ;	FA(22:4(Δ10,13,16,19)) 11.95%;
raw cell scd1-inhibition 1	1.85852	452.308	[M+2-AP+H]+	FA 22:5	FA(22:5(Δ7,10,13,16,19)) 394.27,148.11, 354.23,188.14, 314.2,228.18, 274.17,268.21, 234.14,308.24, ;	FA(22:5(Δ7,10,13,16,19)) 100.0%;
raw cell scd1-inhibition 2	1.86323	452.308	[M+2-AP+H]+	FA 22:5	FA(22:5(Δ7,10,13,16,19)) 394.27,148.11, 354.23,188.14, 314.2,228.18, 274.17,268.21, 234.14,308.24, ;	FA(22:5(Δ7,10,13,16,19)) 100.0%;
raw cell scd1-inhibition 3	1.87203	452.308	[M+2-AP+H]+	FA 22:5	FA(22:5(Δ7,10,13,16,19)) 394.27,148.11, 354.24,188.14, 314.2,228.18, 274.17,268.21, 234.14,308.24, ;	FA(22:5(Δ7,10,13,16,19)) 100.0%;
raw cell scd1-inhibition 4	1.86239	452.308	[M+2-AP+H]+	FA 22:5	FA(22:5(Δ7,10,13,16,19)) 394.27,148.11, 354.23,188.14, 314.2,228.18, 274.17,268.21, 234.14,308.24, ;	FA(22:5(Δ7,10,13,16,19)) 100.0%;
raw cell scd1-inhibition 5	1.85842	452.308	[M+2-AP+H]+	FA 22:5	FA(22:5(Δ7,10,13,16,19)) 394.27,148.11, 354.23,188.14, 314.2,228.18, 274.17,268.21, 234.14,308.24, ;	FA(22:5(Δ7,10,13,16,19)) 100.0%;
raw cell scd1-inhibition 6	1.85831	452.308	[M+2-AP+H]+	FA 22:5	FA(22:5(Δ7,10,13,16,19)) 394.27,148.11, 354.23,188.14, 314.2,228.18, 274.17,268.21, 234.14,308.24, ;	FA(22:5(Δ7,10,13,16,19)) 100.0%;
raw cell ctrl-1	1.86496	452.308	[M+2-AP+H]+	FA 22:5	FA(22:5(Δ7,10,13,16,19)) 394.27,148.11, 354.23,188.14, 314.2,228.18, 274.17,268.21, 234.14,308.24, ;	FA(22:5(Δ7,10,13,16,19)) 100.0%;
raw cell ctrl-2	1.87188	452.308	[M+2-AP+H]+	FA 22:5	FA(22:5(Δ7,10,13,16,19)) 394.27,148.11, 354.23,188.14, 314.2,228.18, 274.17,268.21, 234.14,308.24, ;	FA(22:5(Δ7,10,13,16,19)) 100.0%;
raw cell ctrl-3	1.8851	452.309	[M+2-AP+H]+	FA 22:5	FA(22:5(Δ7,10,13,16,19)) 394.27,148.11, 354.24,188.14, 314.2,228.18, 274.17,268.21, 234.14,308.24, ;	FA(22:5(Δ7,10,13,16,19)) 100.0%;
raw cell ctrl-4	1.83513	452.308	[M+2-AP+H]+	FA 22:5	FA(22:5(Δ7,10,13,16,19)) 394.27,148.11, 354.24,188.14, 314.2,228.18, 274.17,268.21, 234.14,308.24, ;	FA(22:5(Δ7,10,13,16,19)) 100.0%;
raw cell ctrl-5	1.8704	452.309	[M+2-AP+H]+	FA 22:5	FA(22:5(Δ7,10,13,16,19)) 394.27,148.11, 354.24,188.14, 314.2,228.18, 274.17,268.21, 234.14,308.24, ;	FA(22:5(Δ7,10,13,16,19)) 100.0%;
raw cell ctrl-6	1.88	452.309	[M+2-AP+H]+	FA 22:5	FA(22:5(Δ7,10,13,16,19)) 394.27,148.11, 354.24,188.14, 314.2,228.18, 274.17,268.21, 234.14,308.24, ;	FA(22:5(Δ7,10,13,16,19)) 100.0%;
raw cell fads2-inhibition 1	1.86386	452.31	[M+2-AP+H]+	FA 22:5	FA(22:5(Δ7,10,13,16,19)) 394.27,148.11, 354.24,188.14, 314.21,228.18, 274.17,268.21, 234.14,308.24, ;	FA(22:5(Δ7,10,13,16,19)) 100.0%;
raw cell fads2-inhibition 2	1.85649	452.309	[M+2-AP+H]+	FA 22:5	FA(22:5(Δ7,10,13,16,19)) 394.27,148.11, 354.24,188.14, 314.2,228.18, 274.17,268.21, 234.14,308.24, ;	FA(22:5(Δ7,10,13,16,19)) 100.0%;
raw cell fads2-inhibition 3	1.86649	452.31	[M+2-AP+H]+	FA 22:5	FA(22:5(Δ7,10,13,16,19)) 394.27,148.11, 354.24,188.14, 314.21,228.18, 274.17,268.21, 234.14,308.24, ;	FA(22:5(Δ7,10,13,16,19)) 100.0%;
raw cell fads2-inhibition 4	1.87817	452.31	[M+2-AP+H]+	FA 22:5	FA(22:5(Δ7,10,13,16,19)) 394.27,148.11, 354.24,188.14, 314.21,228.18, 274.17,268.21, 234.14,308.24, ;	FA(22:5(Δ7,10,13,16,19)) 100.0%;
raw cell fads2-inhibition 5	1.86685	452.31	[M+2-AP+H]+	FA 22:5	FA(22:5(Δ7,10,13,16,19)) 394.27,148.11, 354.24,188.14, 314.21,228.18, 274.17,268.21, 234.14,308.24, ;	FA(22:5(Δ7,10,13,16,19)) 100.0%;
raw cell fads2-inhibition 6	1.87823	452.31	[M+2-AP+H]+	FA 22:5	FA(22:5(Δ7,10,13,16,19)) 394.27,148.11, 354.24,188.14, 314.21,228.18, 274.17,268.21, 234.14,308.24, ;	FA(22:5(Δ7,10,13,16,19)) 100.0%;
raw cell scd1-inhibition 1	1.76869	450.293	[M+2-AP+H]+	FA 22:6	FA(22:6(Δ4,7,10,13,16,19)) 392.25,148.11, 352.22,188.14, 312.19,228.18, 272.16,268.21, 232.13,308.24, 192.09,348.27, ;	FA(22:6(Δ4,7,10,13,16,19)) 100.0%;
raw cell scd1-inhibition 2	1.7932	450.293	[M+2-AP+H]+	FA 22:6	FA(22:6(Δ4,7,10,13,16,19)) 392.25,148.11, 352.22,188.14, 312.19,228.18, 272.16,268.21, 232.13,308.24, 192.09,348.27, ;	FA(22:6(Δ4,7,10,13,16,19)) 100.0%;
raw cell scd1-inhibition 3	1.7511	450.293	[M+2-AP+H]+	FA 22:6	FA(22:6(Δ4,7,10,13,16,19)) 392.25,148.11, 352.22,188.14, 312.19,228.18, 272.16,268.21, 232.13,308.24, 192.09,348.27, ;	FA(22:6(Δ4,7,10,13,16,19)) 100.0%;
raw cell scd1-inhibition 4	1.77341	450.293	[M+2-AP+H]+	FA 22:6	FA(22:6(Δ4,7,10,13,16,19)) 392.25,148.11, 352.22,188.14, 312.19,228.18, 272.16,268.21, 232.13,308.24, 192.09,348.27, ;	FA(22:6(Δ4,7,10,13,16,19)) 100.0%;
raw cell scd1-inhibition 5	1.76109	450.293	[M+2-AP+H]+	FA 22:6	FA(22:6(Δ4,7,10,13,16,19)) 392.25,148.11, 352.22,188.14, 312.19,228.18, 272.16,268.21, 232.13,308.24, 192.09,348.27, ;	FA(22:6(Δ4,7,10,13,16,19)) 100.0%;
raw cell scd1-inhibition 6	1.75932	450.293	[M+2-AP+H]+	FA 22:6	FA(22:6(Δ4,7,10,13,16,19)) 392.25,148.11, 352.22,188.14, 312.19,228.18, 272.16,268.21, 232.13,308.24, 192.09,348.27, ;	FA(22:6(Δ4,7,10,13,16,19)) 100.0%;
raw cell ctrl-1	1.7496	450.293	[M+2-AP+H]+	FA 22:6	FA(22:6(Δ4,7,10,13,16,19)) 392.25,148.11, 352.22,188.14, 312.19,228.18, 272.16,268.21, 232.13,308.24, 192.09,348.27, ;	FA(22:6(Δ4,7,10,13,16,19)) 100.0%;
raw cell ctrl-2	1.76031	450.293	[M+2-AP+H]+	FA 22:6	FA(22:6(Δ4,7,10,13,16,19)) 392.25,148.11, 352.22,188.14, 312.19,228.18, 272.16,268.21, 232.13,308.24, 192.09,348.27, ;	FA(22:6(Δ4,7,10,13,16,19)) 100.0%;
raw cell ctrl-3	1.77894	450.293	[M+2-AP+H]+	FA 22:6	FA(22:6(Δ4,7,10,13,16,19)) 392.25,148.11, 352.22,188.14, 312.19,228.18, 272.16,268.21, 232.13,308.24, 192.09,348.27, ;	FA(22:6(Δ4,7,10,13,16,19)) 100.0%;
raw cell ctrl-4	1.77796	450.293	[M+2-AP+H]+	FA 22:6	FA(22:6(Δ4,7,10,13,16,19)) 392.25,148.11, 352.22,188.14, 312.19,228.18, 272.16,268.21, 232.13,308.24, 192.09,348.27, ;	FA(22:6(Δ4,7,10,13,16,19)) 100.0%;
raw cell ctrl-5	1.77966	450.293	[M+2-AP+H]+	FA 22:6	FA(22:6(Δ4,7,10,13,16,19)) 392.25,148.11, 352.22,188.14, 312.19,228.18, 272.16,268.21, 232.13,308.24, 192.09,348.27, ;	FA(22:6(Δ4,7,10,13,16,19)) 100.0%;
raw cell ctrl-6	1.76283	450.293	[M+2-AP+H]+	FA 22:6	FA(22:6(Δ4,7,10,13,16,19)) 392.25,148.11, 352.22,188.14, 312.19,228.18, 272.16,268.21, 232.13,308.24, 192.09,348.27, ;	FA(22:6(Δ4,7,10,13,16,19)) 100.0%;
raw cell fads2-inhibition 1	1.81508	450.294	[M+2-AP+H]+	FA 22:6	FA(22:6(Δ4,7,10,13,16,19)) 392.25,148.11, 352.22,188.14, 312.19,228.18, 272.16,268.21, 232.13,308.24, 192.09,348.27, ;	FA(22:6(Δ4,7,10,13,16,19)) 100.0%;
raw cell fads2-inhibition 2	1.80513	450.294	[M+2-AP+H]+	FA 22:6	FA(22:6(Δ4,7,10,13,16,19)) 392.25,148.11, 352.22,188.14, 312.19,228.18, 272.16,268.21, 232.13,308.24, 192.09,348.27, ;	FA(22:6(Δ4,7,10,13,16,19)) 100.0%;
raw cell fads2-inhibition 3	1.77828	450.293	[M+2-AP+H]+	FA 22:6	FA(22:6(Δ4,7,10,13,16,19)) 392.25,148.11, 352.22,188.14, 312.19,228.18, 272.16,268.21, 232.13,308.24, 192.09,348.27, ;	FA(22:6(Δ4,7,10,13,16,19)) 100.0%;
raw cell fads2-inhibition 4	1.79619	450.293	[M+2-AP+H]+	FA 22:6	FA(22:6(Δ4,7,10,13,16,19)) 392.25,148.11, 352.22,188.14, 312.19,228.18, 272.16,268.21, 232.13,308.24, 192.09,348.27, ;	FA(22:6(Δ4,7,10,13,16,19)) 100.0%;
raw cell fads2-inhibition 5	1.8115	450.294	[M+2-AP+H]+	FA 22:6	FA(22:6(Δ4,7,10,13,16,19)) 392.25,148.11, 352.22,188.14, 312.19,228.18, 272.16,268.21, 232.13,308.24, 192.09,348.27, ;	FA(22:6(Δ4,7,10,13,16,19)) 100.0%;
raw cell fads2-inhibition 6	1.78263	450.294	[M+2-AP+H]+	FA 22:6	FA(22:6(Δ4,7,10,13,16,19)) 392.25,148.11, 352.22,188.14, 312.19,228.18, 272.16,268.21, 232.13,308.24, 192.09,348.27, ;	FA(22:6(Δ4,7,10,13,16,19)) 100.0%;
raw cell scd1-inhibition 1	3.56941	486.386	[M+2-AP+H]+	FA 24:2	FA(24:2(Δ9,15)) 344.25,232.21, 262.18,314.28, ;	FA(24:2(Δ9,15)) 100.0%;
raw cell scd1-inhibition 2	3.60661	486.386	[M+2-AP+H]+	FA 24:2	FA(24:2(Δ9,15)) 344.25,232.21, 262.18,314.28, ;	FA(24:2(Δ9,15)) 100.0%;
raw cell scd1-inhibition 3	3.56743	486.386	[M+2-AP+H]+	FA 24:2	FA(24:2(Δ9,15)) 344.25,232.21, 262.18,314.28, ;	FA(24:2(Δ9,15)) 100.0%;
raw cell scd1-inhibition 4	3.57856	486.386	[M+2-AP+H]+	FA 24:2	FA(24:2(Δ9,15)) 344.25,232.21, 262.18,314.28, ;	FA(24:2(Δ9,15)) 100.0%;
raw cell scd1-inhibition 5	3.56957	486.385	[M+2-AP+H]+	FA 24:2	FA(24:2(Δ9,15)) 344.25,232.21, 262.18,314.28, ;	FA(24:2(Δ9,15)) 100.0%;
raw cell scd1-inhibition 6	3.57276	486.385	[M+2-AP+H]+	FA 24:2	FA(24:2(Δ9,15)) 344.25,232.21, 262.18,314.28, ;	FA(24:2(Δ9,15)) 100.0%;
raw cell ctrl-1	3.586	486.386	[M+2-AP+H]+	FA 24:2	FA(24:2(Δ9,15)) 344.25,232.21, 262.18,314.28, ;	FA(24:2(Δ9,15)) 100.0%;
raw cell ctrl-2	3.57204	486.386	[M+2-AP+H]+	FA 24:2	FA(24:2(Δ9,15)) 344.25,232.21, 262.18,314.28, ;	FA(24:2(Δ9,15)) 100.0%;
raw cell ctrl-3	3.58029	486.385	[M+2-AP+H]+	FA 24:2	FA(24:2(Δ9,15)) 344.25,232.21, 262.18,314.28, ;	FA(24:2(Δ9,15)) 100.0%;
raw cell ctrl-4	3.58835	486.385	[M+2-AP+H]+	FA 24:2	FA(24:2(Δ9,15)) 344.25,232.21, 262.18,314.28, ;	FA(24:2(Δ9,15)) 100.0%;
raw cell ctrl-5	3.58946	486.385	[M+2-AP+H]+	FA 24:2	FA(24:2(Δ9,15)) 344.25,232.21, 262.18,314.28, ;	FA(24:2(Δ9,15)) 100.0%;
raw cell ctrl-6	3.56809	486.386	[M+2-AP+H]+	FA 24:2	FA(24:2(Δ9,15)) 344.25,232.21, 262.18,314.28, ;	FA(24:2(Δ9,15)) 100.0%;
raw cell fads2-inhibition 1	3.96035	486.397	[M+2-AP+H]+	FA 24:2	FA(24:2(Δ9,15)) 344.25,232.21, 262.18,314.28, ;	FA(24:2(Δ9,15)) 100.0%;
raw cell fads2-inhibition 2	3.58702	486.395	[M+2-AP+H]+	FA 24:2	FA(24:2(Δ9,15)) 344.25,232.21, 262.18,314.28, ;	FA(24:2(Δ9,15)) 100.0%;
raw cell fads2-inhibition 3	3.55196	486.386	[M+2-AP+H]+	FA 24:2	FA(24:2(Δ9,15)) 344.25,232.21, 262.18,314.28, ;	FA(24:2(Δ9,15)) 100.0%;
raw cell fads2-inhibition 4	3.57543	486.385	[M+2-AP+H]+	FA 24:2	FA(24:2(Δ9,15)) 344.25,232.21, 262.18,314.28, ;	FA(24:2(Δ9,15)) 100.0%;
raw cell fads2-inhibition 5	3.5262	486.387	[M+2-AP+H]+	FA 24:2	FA(24:2(Δ9,15)) 344.25,232.21, 262.18,314.28, ;	FA(24:2(Δ9,15)) 100.0%;
raw cell fads2-inhibition 6	3.61022	486.385	[M+2-AP+H]+	FA 24:2	FA(24:2(Δ9,15)) 344.25,232.21, 262.18,314.28, ;	FA(24:2(Δ9,15)) 100.0%;
raw cell scd1-inhibition 1	3.06952	484.373	[M+2-AP+H]+	FA 24:3	FA(24:3(Δ9,12,15)) 342.24,232.21, 302.21,272.24, 262.18,312.27, ;	FA(24:3(Δ9,12,15)) 100.0%;
raw cell scd1-inhibition 2	3.07427	484.373	[M+2-AP+H]+	FA 24:3	FA(24:3(Δ9,12,15)) 342.24,232.21, 302.21,272.24, 262.17,312.27, ;	FA(24:3(Δ9,12,15)) 100.0%;
raw cell scd1-inhibition 3	3.08028	484.374	[M+2-AP+H]+	FA 24:3	FA(24:3(Δ9,12,15)) 342.24,232.21, 302.21,272.24, 262.18,312.27, ;	FA(24:3(Δ9,12,15)) 100.0%;
raw cell scd1-inhibition 4	3.07674	484.375	[M+2-AP+H]+	FA 24:3	FA(24:3(Δ9,12,15)) 342.24,232.21, 302.21,272.24, 262.18,312.27, ;	FA(24:3(Δ9,12,15)) 100.0%;
raw cell scd1-inhibition 5	3.08351	484.373	[M+2-AP+H]+	FA 24:3	FA(24:3(Δ9,12,15)) 342.24,232.21, 302.21,272.24, 262.17,312.27, ;	FA(24:3(Δ9,12,15)) 100.0%;
raw cell scd1-inhibition 6	3.08493	484.374	[M+2-AP+H]+	FA 24:3	FA(24:3(Δ9,12,15)) 342.24,232.21, 302.21,272.24, 262.18,312.27, ;	FA(24:3(Δ9,12,15)) 100.0%;
raw cell ctrl-1	3.06602	484.376	[M+2-AP+H]+	FA 24:3	FA(24:3(Δ9,12,15)) 342.24,232.21, 302.21,272.24, 262.18,312.27, ;	FA(24:3(Δ9,12,15)) 100.0%;
raw cell ctrl-2	3.07933	484.375	[M+2-AP+H]+	FA 24:3	FA(24:3(Δ9,12,15)) 342.24,232.21, 302.21,272.24, 262.17,312.27, ;	FA(24:3(Δ9,12,15)) 100.0%;
raw cell ctrl-3	3.04232	484.375	[M+2-AP+H]+	FA 24:3	FA(24:3(Δ9,12,15)) 342.24,232.21, 302.21,272.24, 262.18,312.27, ;	FA(24:3(Δ9,12,15)) 100.0%;
raw cell ctrl-4	3.06587	484.376	[M+2-AP+H]+	FA 24:3	FA(24:3(Δ9,12,15)) 342.24,232.21, 302.21,272.24, 262.18,312.27, ;	FA(24:3(Δ9,12,15)) 100.0%;
raw cell ctrl-5	3.05115	484.377	[M+2-AP+H]+	FA 24:3	FA(24:3(Δ9,12,15)) 342.24,232.21, 302.21,272.24, 262.17,312.27, ;	FA(24:3(Δ9,12,15)) 100.0%;
raw cell ctrl-6	3.08447	484.375	[M+2-AP+H]+	FA 24:3	FA(24:3(Δ9,12,15)) 342.24,232.21, 302.21,272.24, 262.18,312.27, ;	FA(24:3(Δ9,12,15)) 100.0%;
raw cell fads2-inhibition 1	3.07239	484.372	[M+2-AP+H]+	FA 24:3	FA(24:3(Δ9,12,15)) 342.24,232.21, 302.21,272.24, 262.18,312.27, ;	FA(24:3(Δ9,12,15)) 100.0%;
raw cell fads2-inhibition 2	3.07415	484.371	[M+2-AP+H]+	FA 24:3	FA(24:3(Δ9,12,15)) 342.24,232.21, 302.21,272.24, 262.17,312.27, ;	FA(24:3(Δ9,12,15)) 100.0%;
raw cell fads2-inhibition 3	3.03227	484.376	[M+2-AP+H]+	FA 24:3	FA(24:3(Δ9,12,15)) 342.24,232.21, 302.21,272.24, 262.18,312.27, ;	FA(24:3(Δ9,12,15)) 100.0%;
raw cell fads2-inhibition 4	3.03297	484.376	[M+2-AP+H]+	FA 24:3	FA(24:3(Δ9,12,15)) 342.24,232.21, 302.21,272.24, 262.18,312.27, ;	FA(24:3(Δ9,12,15)) 100.0%;
raw cell fads2-inhibition 5	3.09099	484.379	[M+2-AP+H]+	FA 24:3	FA(24:3(Δ9,12,15)) 342.24,232.21, 302.21,272.24, 262.18,312.27, ;	FA(24:3(Δ9,12,15)) 100.0%;
raw cell fads2-inhibition 6	3.04642	484.377	[M+2-AP+H]+	FA 24:3	FA(24:3(Δ9,12,15)) 342.24,232.21, 302.21,272.24, 262.18,312.27, ;	FA(24:3(Δ9,12,15)) 100.0%;
raw cell scd1-inhibition 1	3.00021	482.36	[M+2-AP+H]+	FA 24:4	FA(24:4(Δ6,9,12,15)) 340.22,232.21, 300.19,272.24, 260.16,312.27, 220.13,352.3, ;	FA(24:4(Δ6,9,12,15)) 100.0%;
raw cell scd1-inhibition 2	3.0133	482.36	[M+2-AP+H]+	FA 24:4	FA(24:4(Δ6,9,12,15)) 340.22,232.21, 300.19,272.24, 260.16,312.27, 220.13,352.3, ;	FA(24:4(Δ6,9,12,15)) 100.0%;
raw cell scd1-inhibition 3	2.97331	482.362	[M+2-AP+H]+	FA 24:4	FA(24:4(Δ6,9,12,15)) 340.23,232.21, 300.19,272.24, 260.16,312.27, 220.13,352.3, ;	FA(24:4(Δ6,9,12,15)) 100.0%;
raw cell scd1-inhibition 4	3.00593	482.362	[M+2-AP+H]+	FA 24:4	FA(24:4(Δ6,9,12,15)) 340.23,232.21, 300.19,272.24, 260.16,312.27, 220.13,352.3, ;	FA(24:4(Δ6,9,12,15)) 100.0%;
raw cell scd1-inhibition 5	2.98359	482.363	[M+2-AP+H]+	FA 24:4	FA(24:4(Δ6,9,12,15)) 340.23,232.21, 300.2,272.24, 260.17,312.27, 220.13,352.3, ;	FA(24:4(Δ6,9,12,15)) 100.0%;
raw cell scd1-inhibition 6	2.96897	482.361	[M+2-AP+H]+	FA 24:4	FA(24:4(Δ6,9,12,15)) 340.23,232.21, 300.19,272.24, 260.16,312.27, 220.13,352.3, ;	FA(24:4(Δ6,9,12,15)) 100.0%;
raw cell ctrl-1	2.64939	482.361	[M+2-AP+H]+	FA 24:4	FA(24:4(Δ9,12,15,18)) 382.27,190.16, 342.24,230.19, 302.21,270.22, 262.18,310.25, ;	FA(24:4(Δ9,12,15,18)) 100.0%;
raw cell ctrl-2	2.75771	482.363	[M+2-AP+H]+	FA 24:4	FA(24:4(Δ9,12,15,18)) 382.27,190.16, 342.24,230.19, 302.21,270.22, 262.18,310.25, ;	FA(24:4(Δ9,12,15,18)) 100.0%;
raw cell ctrl-3	2.70645	482.364	[M+2-AP+H]+	FA 24:4	FA(24:4(Δ9,12,15,18)) 382.28,190.16, 342.24,230.19, 302.21,270.22, 262.18,310.25, ;	FA(24:4(Δ9,12,15,18)) 100.0%;
raw cell ctrl-4	2.63669	482.362	[M+2-AP+H]+	FA 24:4	FA(24:4(Δ9,12,15,18)) 382.27,190.16, 342.24,230.19, 302.21,270.22, 262.18,310.25, ;	FA(24:4(Δ9,12,15,18)) 100.0%;
raw cell ctrl-5	2.70355	482.362	[M+2-AP+H]+	FA 24:4	FA(24:4(Δ9,12,15,18)) 382.28,190.16, 342.24,230.19, 302.21,270.22, 262.18,310.25, ;	FA(24:4(Δ9,12,15,18)) 100.0%;
raw cell ctrl-6	2.73208	482.363	[M+2-AP+H]+	FA 24:4	FA(24:4(Δ9,12,15,18)) 382.27,190.16, 342.24,230.19, 302.21,270.22, 262.18,310.25, ;	FA(24:4(Δ9,12,15,18)) 100.0%;
raw cell fads2-inhibition 1	2.7222	482.364	[M+2-AP+H]+	FA 24:4	FA(24:4(Δ9,12,15,18)) 382.28,190.16, 342.24,230.19, 302.21,270.22, 262.18,310.25, ;	FA(24:4(Δ9,12,15,18)) 100.0%;
raw cell fads2-inhibition 2	2.66103	482.364	[M+2-AP+H]+	FA 24:4	FA(24:4(Δ9,12,15,18)) 382.28,190.16, 342.24,230.19, 302.21,270.22, 262.18,310.25, ;	FA(24:4(Δ9,12,15,18)) 100.0%;
raw cell fads2-inhibition 3	2.62967	482.364	[M+2-AP+H]+	FA 24:4	FA(24:4(Δ9,12,15,18)) 382.28,190.16, 342.24,230.19, 302.21,270.22, 262.18,310.25, ;	FA(24:4(Δ9,12,15,18)) 100.0%;
raw cell fads2-inhibition 4	2.71346	482.363	[M+2-AP+H]+	FA 24:4	FA(24:4(Δ9,12,15,18)) 382.27,190.16, 342.24,230.19, 302.21,270.22, 262.18,310.25, ;	FA(24:4(Δ9,12,15,18)) 100.0%;
raw cell fads2-inhibition 5	2.69162	482.364	[M+2-AP+H]+	FA 24:4	FA(24:4(Δ9,12,15,18)) 382.28,190.16, 342.24,230.19, 302.21,270.22, 262.18,310.25, ;	FA(24:4(Δ9,12,15,18)) 100.0%;
raw cell fads2-inhibition 6	2.64535	482.364	[M+2-AP+H]+	FA 24:4	FA(24:4(Δ9,12,15,18)) 382.27,190.16, 342.24,230.19, 302.21,270.22, 262.18,310.25, ;	FA(24:4(Δ9,12,15,18)) 100.0%;
raw cell scd1-inhibition 1	2.33626	480.346	[M+2-AP+H]+	FA 24:5	FA(24:5(Δ6,9,12,15,18)) 380.26,190.16, 340.23,230.19, 300.19,270.22, 260.16,310.25, 220.13,350.28, ;	FA(24:5(Δ6,9,12,15,18)) 100.0%;
raw cell scd1-inhibition 2	2.33284	480.346	[M+2-AP+H]+	FA 24:5	FA(24:5(Δ6,9,12,15,18)) 380.26,190.16, 340.23,230.19, 300.19,270.22, 260.16,310.25, 220.13,350.28, ;	FA(24:5(Δ6,9,12,15,18)) 100.0%;
raw cell scd1-inhibition 3	2.52539	480.361	[M+2-AP+H]+	FA 24:5	FA(24:5(Δ6,9,12,15,18)) 380.26,190.16, 340.23,230.19, 300.2,270.22, 260.16,310.25, 220.13,350.28, ;	FA(24:5(Δ6,9,12,15,18)) 100.0%;
raw cell scd1-inhibition 4	2.52672	480.36	[M+2-AP+H]+	FA 24:5	FA(24:5(Δ6,9,12,15,18)) 380.26,190.16, 340.23,230.19, 300.2,270.22, 260.16,310.25, 220.13,350.28, ;	FA(24:5(Δ6,9,12,15,18)) 100.0%;
raw cell scd1-inhibition 5	2.52772	480.36	[M+2-AP+H]+	FA 24:5	FA(24:5(Δ6,9,12,15,18)) 380.26,190.16, 340.23,230.19, 300.2,270.22, 260.16,310.25, 220.13,350.28, ;	FA(24:5(Δ6,9,12,15,18)) 100.0%;
raw cell scd1-inhibition 6	2.50429	480.361	[M+2-AP+H]+	FA 24:5	FA(24:5(Δ6,9,12,15,18)) 380.26,190.16, 340.23,230.19, 300.2,270.22, 260.16,310.25, 220.13,350.28, ;	FA(24:5(Δ6,9,12,15,18)) 100.0%;
raw cell ctrl-1	2.51174	480.358	[M+2-AP+H]+	FA 24:5	FA(24:5(Δ6,9,12,15,18)) 380.27,190.16, 340.24,230.19, 300.21,270.22, 260.17,310.25, 220.14,350.28, ;	FA(24:5(Δ6,9,12,15,18)) 100.0%;
raw cell ctrl-2	2.5143	480.358	[M+2-AP+H]+	FA 24:5	FA(24:5(Δ6,9,12,15,18)) 380.27,190.16, 340.24,230.19, 300.21,270.22, 260.17,310.25, 220.14,350.28, ;	FA(24:5(Δ6,9,12,15,18)) 100.0%;
raw cell ctrl-3	2.51019	480.357	[M+2-AP+H]+	FA 24:5	FA(24:5(Δ6,9,12,15,18)) 380.27,190.16, 340.24,230.19, 300.21,270.22, 260.17,310.25, 220.14,350.28, ;	FA(24:5(Δ6,9,12,15,18)) 100.0%;
raw cell ctrl-4	2.51003	480.357	[M+2-AP+H]+	FA 24:5	FA(24:5(Δ6,9,12,15,18)) 380.27,190.16, 340.24,230.19, 300.21,270.22, 260.17,310.25, 220.14,350.28, ;	FA(24:5(Δ6,9,12,15,18)) 100.0%;
raw cell ctrl-5	2.51942	480.357	[M+2-AP+H]+	FA 24:5	FA(24:5(Δ6,9,12,15,18)) 380.27,190.16, 340.24,230.19, 300.21,270.22, 260.17,310.25, 220.14,350.28, ;	FA(24:5(Δ6,9,12,15,18)) 100.0%;
raw cell ctrl-6	2.51269	480.357	[M+2-AP+H]+	FA 24:5	FA(24:5(Δ6,9,12,15,18)) 380.27,190.16, 340.24,230.19, 300.21,270.22, 260.17,310.25, 220.14,350.28, ;	FA(24:5(Δ6,9,12,15,18)) 100.0%;
raw cell fads2-inhibition 1	2.52213	480.358	[M+2-AP+H]+	FA 24:5	FA(24:5(Δ9,12,15,18,21)) 422.32,148.11, 382.28,188.14, 342.25,228.18, 302.22,268.21, 262.19,308.24, ;	FA(24:5(Δ9,12,15,18,21)) 100.0%;
raw cell fads2-inhibition 2	2.53192	480.358	[M+2-AP+H]+	FA 24:5	FA(24:5(Δ9,12,15,18,21)) 422.32,148.11, 382.28,188.14, 342.25,228.18, 302.22,268.21, 262.19,308.24, ;	FA(24:5(Δ9,12,15,18,21)) 100.0%;
raw cell fads2-inhibition 3	2.32353	480.345	[M+2-AP+H]+	FA 24:5	FA(24:5(Δ9,12,15,18,21)) 422.3,148.11, 382.27,188.14, 342.24,228.18, 302.21,268.21, 262.18,308.24, ;	FA(24:5(Δ9,12,15,18,21)) 100.0%;
raw cell fads2-inhibition 4	2.33729	480.345	[M+2-AP+H]+	FA 24:5	FA(24:5(Δ9,12,15,18,21)) 422.3,148.11, 382.27,188.14, 342.24,228.18, 302.21,268.21, 262.18,308.24, ;	FA(24:5(Δ9,12,15,18,21)) 100.0%;
raw cell fads2-inhibition 5	2.35761	480.344	[M+2-AP+H]+	FA 24:5	FA(24:5(Δ9,12,15,18,21)) 422.3,148.11, 382.27,188.14, 342.24,228.18, 302.21,268.21, 262.18,308.24, ;	FA(24:5(Δ9,12,15,18,21)) 100.0%;
raw cell fads2-inhibition 6	2.3381	480.345	[M+2-AP+H]+	FA 24:5	FA(24:5(Δ9,12,15,18,21)) 422.3,148.11, 382.27,188.14, 342.24,228.18, 302.21,268.21, 262.18,308.24, ;	FA(24:5(Δ9,12,15,18,21)) 100.0%;
raw cell scd1-inhibition 1	2.08909	478.328	[M+2-AP+H]+	FA 24:6	FA(24:6(Δ6,9,12,15,18,21)) 420.29,148.11, 380.25,188.14, 340.22,228.18, 300.19,268.21, 260.16,308.24, 220.13,348.27, ;	FA(24:6(Δ6,9,12,15,18,21)) 100.0%;
raw cell scd1-inhibition 2	2.13792	478.338	[M+2-AP+H]+	FA 24:6	FA(24:6(Δ6,9,12,15,18,21)) 420.3,148.11, 380.26,188.14, 340.23,228.18, 300.2,268.21, 260.17,308.24, 220.14,348.27, ;	FA(24:6(Δ6,9,12,15,18,21)) 100.0%;
raw cell scd1-inhibition 3	2.12828	478.338	[M+2-AP+H]+	FA 24:6	FA(24:6(Δ6,9,12,15,18,21)) 420.3,148.11, 380.26,188.14, 340.23,228.18, 300.2,268.21, 260.17,308.24, 220.14,348.27, ;	FA(24:6(Δ6,9,12,15,18,21)) 100.0%;
raw cell scd1-inhibition 4	2.1373	478.338	[M+2-AP+H]+	FA 24:6	FA(24:6(Δ6,9,12,15,18,21)) 420.3,148.11, 380.26,188.14, 340.23,228.18, 300.2,268.21, 260.17,308.24, 220.14,348.27, ;	FA(24:6(Δ6,9,12,15,18,21)) 100.0%;
raw cell scd1-inhibition 5	2.12126	478.327	[M+2-AP+H]+	FA 24:6	FA(24:6(Δ6,9,12,15,18,21)) 420.29,148.11, 380.25,188.14, 340.22,228.18, 300.19,268.21, 260.16,308.24, 220.13,348.27, ;	FA(24:6(Δ6,9,12,15,18,21)) 100.0%;
raw cell scd1-inhibition 6	2.16968	478.329	[M+2-AP+H]+	FA 24:6	FA(24:6(Δ6,9,12,15,18,21)) 420.3,148.11, 380.26,188.14, 340.23,228.18, 300.2,268.21, 260.17,308.24, 220.14,348.27, ;	FA(24:6(Δ6,9,12,15,18,21)) 100.0%;
raw cell ctrl-1	2.13429	478.329	[M+2-AP+H]+	FA 24:6	FA(24:6(Δ6,9,12,15,18,21)) 420.3,148.11, 380.26,188.14, 340.23,228.18, 300.2,268.21, 260.17,308.24, 220.14,348.27, ;	FA(24:6(Δ6,9,12,15,18,21)) 100.0%;
raw cell ctrl-2	2.1262	478.329	[M+2-AP+H]+	FA 24:6	FA(24:6(Δ6,9,12,15,18,21)) 420.3,148.11, 380.26,188.14, 340.23,228.18, 300.2,268.21, 260.17,308.24, 220.14,348.27, ;	FA(24:6(Δ6,9,12,15,18,21)) 100.0%;
raw cell ctrl-3	2.12066	478.34	[M+2-AP+H]+	FA 24:6	FA(24:6(Δ6,9,12,15,18,21)) 420.29,148.11, 380.25,188.14, 340.22,228.18, 300.19,268.21, 260.16,308.24, 220.13,348.27, ;	FA(24:6(Δ6,9,12,15,18,21)) 100.0%;
raw cell ctrl-4	2.11546	478.34	[M+2-AP+H]+	FA 24:6	FA(24:6(Δ6,9,12,15,18,21)) 420.3,148.11, 380.26,188.14, 340.23,228.18, 300.2,268.21, 260.17,308.24, 220.14,348.27, ;	FA(24:6(Δ6,9,12,15,18,21)) 100.0%;
raw cell ctrl-5	2.14081	478.338	[M+2-AP+H]+	FA 24:6	FA(24:6(Δ6,9,12,15,18,21)) 420.3,148.11, 380.26,188.14, 340.23,228.18, 300.2,268.21, 260.17,308.24, 220.14,348.27, ;	FA(24:6(Δ6,9,12,15,18,21)) 100.0%;
raw cell ctrl-6	2.13104	478.339	[M+2-AP+H]+	FA 24:6	FA(24:6(Δ6,9,12,15,18,21)) 420.3,148.11, 380.26,188.14, 340.23,228.18, 300.2,268.21, 260.17,308.24, 220.14,348.27, ;	FA(24:6(Δ6,9,12,15,18,21)) 100.0%;
raw cell fads2-inhibition 1	2.13937	478.344	[M+2-AP+H]+	FA 24:6	FA(24:6(Δ6,9,12,15,18,21)) 420.29,148.11, 380.25,188.14, 340.22,228.18, 300.19,268.21, 260.16,308.24, 220.13,348.27, ;	FA(24:6(Δ6,9,12,15,18,21)) 100.0%;
raw cell fads2-inhibition 2	2.12499	478.344	[M+2-AP+H]+	FA 24:6	FA(24:6(Δ6,9,12,15,18,21)) 420.3,148.11, 380.26,188.14, 340.23,228.18, 300.2,268.21, 260.17,308.24, 220.14,348.27, ;	FA(24:6(Δ6,9,12,15,18,21)) 100.0%;
raw cell fads2-inhibition 3	2.08989	478.328	[M+2-AP+H]+	FA 24:6	FA(24:6(Δ6,9,12,15,18,21)) 420.3,148.11, 380.26,188.14, 340.23,228.18, 300.2,268.21, 260.17,308.24, 220.14,348.27, ;	FA(24:6(Δ6,9,12,15,18,21)) 100.0%;
raw cell fads2-inhibition 4	2.13209	478.327	[M+2-AP+H]+	FA 24:6	FA(24:6(Δ6,9,12,15,18,21)) 420.3,148.11, 380.26,188.14, 340.23,228.18, 300.2,268.21, 260.17,308.24, 220.14,348.27, ;	FA(24:6(Δ6,9,12,15,18,21)) 100.0%;
raw cell fads2-inhibition 5	2.15668	478.325	[M+2-AP+H]+	FA 24:6	FA(24:6(Δ6,9,12,15,18,21)) 420.29,148.11, 380.25,188.14, 340.22,228.18, 300.19,268.21, 260.16,308.24, 220.13,348.27, ;	FA(24:6(Δ6,9,12,15,18,21)) 100.0%;
raw cell fads2-inhibition 6	2.14786	478.327	[M+2-AP+H]+	FA 24:6	FA(24:6(Δ6,9,12,15,18,21)) 420.3,148.11, 380.26,188.14, 340.23,228.18, 300.2,268.21, 260.17,308.24, 220.14,348.27, ;	FA(24:6(Δ6,9,12,15,18,21)) 100.0%;

## Sheet: Supplemental Table S3
Supplemental Table S3. Comparison of relative compositions (%) for all identified fatty acids in RAW 264.7 cells under control, SCD1 inhibition, and FADS2 inhibition conditions, as well as in cell culture medium
Relative compositions (%) of C=C location isomers	Control	SCD1 inhibition	FADS2 inhibition	Cell Culture Medium
FA 14:1(n-5)	100 ± 0%	0	100 ± 0%	0
FA 14:1(n-10)	0	100 ± 0%	0	0
FA 16:1(n-4)	2.9 ± 0.1%	3.3 ± 0.2%	3.3 ± 0.1%	9.8 ± 0.8%
FA 16:1(n-5)	3.1 ± 0.1%	1.8 ± 0.1%	3.5 ± 0.2%	5.7± 0.4%
FA 16:1(n-7)	54.5 ± 2.3%	16.7 ± 0.9%	75.7 ± 0.5%	54.7± 1.4%
FA 16:1(n-9)	14.2 ± 0.4%	9.7 ± 0.4%	15.0 ± 0.5%	17.3± 0.6%
FA 16:1(n-10)	25.4 ± 2.2%	64.8 ± 0.8%	2.5 ± 0.2%	12.4± 0.6%
FA 16:1(n-12)	0	3.6 ± 0.3%	0	0
FA 18:1(n-5)	1.5 ± 0.1%	1.1 ± 0.0%	1.5 ± 0.0%	1.7 ± 0.1%
FA 18:1(n-7)	31.5 ± 0.3%	18.6 ± 0.2%	32.2 ± 0.4%	23.0 ± 1.0%
FA 18:1(n-9)	52.9 ± 0.7%	40.8 ± 0.4%	62.7 ± 0.4%	72.7 ± 1.0%
FA 18:1(n-10)	11.8 ± 0.4%	23.8 ± 0.4%	1.8 ± 0.1%	2.6 ± 0.1%
FA 18:1(n-12)	1.3 ± 0.1%	7.6 ± 0.2%	0.2 ± 0%	0
FA 18:1(n-13)	1.1 ± 0.1%	8.0 ± 0.4%	1.6 ± 0.1%	0
FA 20:1(n-5)	0	0	0	2.7 ± 0.2%
FA 20:1(n-7)	31.7 ± 1.0%	9.7 ± 0.5%	32.4 ± 3.5%	36.4 ± 1.2%
FA 20:1(n-9)	41.2 ± 0.9%	17.7 ± 0.9%	57.0 ± 1.5%	53.0 ± 0.9%
FA 20:1(n-10)	11.1 ± 0.3%	12.0 ± 0.2%	1.3 ± 0.1%	3.5 ± 0.2%
FA 20:1(n-11)	0	0	0	4.3 ± 0.5%
FA 20:1(n-12)	7.3 ± 0.3%	33.3 ± 0.7%	0.9 ± 0.1%	0
FA 20:1(n-13)	8.7 ± 0.5%	27.3 ± 0.9%	8.4 ± 1.7%	0
FA 22:1(n-7)	6.0 ± 0.8%	3.2 ± 0.4%	11.3 ± 0.5%	9.4 ± 2.4%
FA 22:1(n-9)	34.8 ± 3.5%	12.2 ± 1.1%	43.5 ± 2.5%	90.6 ± 2.4%
FA 22:1(n-10)	6.8 ± 0.7%	3.4 ± 0.3%	0.9 ± 0.1%	0
FA 22:1(n-13)	52.4 ± 3.8%	81.2 ± 1.2%	44.4 ± 2.2%	0
FA 24:1(n-7)	0	0	16.0 ± 0.7%	0
FA 24:1(n-9)	80.0 ± 4.5%	43.1 ± 3.5%	72.5 ± 1.7%	100 ± 0%
FA 24:1(n-10)	20.0 ± 4.5%	8.5 ± 1.3%	0	0
FA 24:1(n-13)	0	13.1 ± 2.8%	7.0 ± 1.1%	0
FA 24:1(n-15)	0	35.3 ± 6.3%	4.5 ± 0.5%	0
FA 15:1(n-6)	6.4 ± 1.0%	0	10.7 ± 2.2%	100.0 ± 0%
FA 15:1(n-7)	26.9 ± 4.0%	4.0 ± 4.5%	28.4 ± 7.2%	0
FA 15:1(n-8)	15.6 ± 2.2%	10.1 ± 4.4%	19.3 ± 5.1%	0
FA 15:1(n-9)	35.1 ± 3.1%	60.6 ± 13.9%	40.0 ± 3.3%	0
FA 15:1(n-10)	9.8 ± 1.8%	18.3 ± 7.0%	1.7 ± 1.4%	0
FA 15:1(n-11)	6.3 ± 2.8%	7.0 ± 3.9%	0	0
FA 17:1(n-6)	4.4 ± 0.2 %	3.2 ± 0.2 %	4.4 ± 0.4 %	3.7 ± 0.3%
FA 17:1(n-7)	5.7 ± 1.4%	2.3 ± 0.7 %	3.5 ± 0.7 %	3.3 ± 0.4%
FA 17:1(n-8)	55.7 ± 3.3%	47.6 ± 1.0 %	75.8 ± 2.0%	63.7 ± 1.2%
FA 17:1(n-9)	14.9 ± 1.8%	12.4 ± 1.8 %	11.6 ± 1.4 %	18.1 ± 1.2%
FA 17:1(n-10)	4.0 ± 0.6%	3.9 ± 0.9 %	1.8 ± 0.2 %	3.5 ± 0.1%
FA 17:1(n-11)	15.3 ± 0.8%	30.7 ± 3.1 %	3.0 ± 0.3 %	7.6 ± 0.7%
FA 19:1(n-6)	1.6 ± 0.2 %	0.8 ± 0.2 %	1.7 ± 0.2 %	2.9 ± 0.5%
FA 19:1(n-7)	2.5 ± 0.1 %	1.5 ± 0.4 %	1.9 ± 0.1 %	3.1 ± 0.6%
FA 19:1(n-8)	48.7 ± 1.2 %	34.7 ± 0.9 %	73.0 ± 1.2 %	68.4 ± 1.3%
FA 19:1(n-9)	7.0 ± 0.4 %	8.9 ± 0.3 %	5.9 ± 0.5 %	6.4 ± 0.5%
FA 19:1(n-10)	7.8 ± 0.8 %	6.6 ± 0.3 %	8.6 ± 0.4 %	13.3 ± 0.8%
FA 19:1(n-11)	32.3 ± 0.5 %	47.5 ± 0.9 %	8.8 ± 0.7 %	5.9 ± 0.7%
FA 21:1(n-8)	76.6 ± 2.8 %	100.0 ± 0%	100.0 ± 0%	100.0 ± 0%
FA 21:1(n-13)	23.4 ± 2.8 %	0	0	0
FA 23:1(n-8)	100.0 ± 0%	100.0 ± 0%	100.0 ± 0%	0
FA 17:2(n-6,n-9)	100.0 ± 0%	100.0 ± 0%	100.0 ± 0%	100.0 ± 0%
FA 19:2(n-6,n-9)	13.5 ± 0.8%	18.9 ± 2.0%	15.5 ± 0.8%	51.8 ± 2.8%
FA 19:2(n-7,n-10)	9.0 ± 1.3%	6.0 ± 0.6%	6.5 ± 1.8%	14.6 ± 2.9%
FA 19:2(n-8,n-11)	32.3 ± 2.4%	40.1 ± 1.6%	46.9 ± 1.1%	33.6 ± 0.8%
FA 19:2(n-9,n-12)	14.8 ± 4.1%	0	0	0
FA 19:2(n-11,n-14)	30.5 ± 2.2%	35.0 ± 2.7%	31.1 ± 1.5%	0
FA 18:2(n-10,n-13)	18.9 ± 0.3%	21.1 ± 1.1%	7.9 ± 0.8%	1.9 ± 0.3%
FA 18:2(n-9,n-12)	7.2 ± 0.6%	5.0 ± 0.7%	3.3 ± 1.1%	3.7± 0.5%
FA 18:2(n-7,n-10)	29.8 ± 0.5%	13.8 ± 1.2%	16.0 ± 0.8%	6.9 ± 0.3%
FA 18:2(n-6,n-9)	44.2 ± 0.9%	60.2 ± 1.0%	72.9 ± 1.3%	87.5 ± 0.8%
FA 18:3(n-3,n-6,n-9)	15.6 ± 0.6%	27.0 ± 0.8%	71.0 ± 1.4%	95.6 ± 0.2%
FA 18:3(n-6,n-9,n-12)	30.2 ± 0.5%	51.9 ± 0.5%	15.4 ± 0.8%	4.4 ± 0.2%
FA 18:3(n-7,n-10,n-13)	54.2 ± 0.8%	21.1 ± 0.7%	13.6 ± 1.4%	0
FA 20:2(n-12,n-15)	7.1 ± 0.3%	13.9 ± 0.9%	0	0
FA 20:2(n-10,n-13)	17.1 ± 0.7%	13.8 ± 0.6%	8.9 ± 0.4 %	6.7 ± 0.8%
FA 20:2(n-9,n-12)	32.9 ± 0.5 %	40.6 ± 1.7%	0	30.2 ± 0.5%
FA 20:2(n-9,n-15)	0	0	65.1 ± 2.3%	0
FA 20:2(n-7,n-10)	37.9 ± 0.9%	20.8 ± 0.9%	16.5 ± 1.3%	29.4 ± 1.1%
FA 20:2(n-6,n-9)	4.9 ± 0.2 %	10.9 ± 0.9%	9.5 ± 1.4%	33.7 ± 0.2%
FA 20:3(n-3,n-6,n-9)	0.8 ± 0.0 %	1.6 ± 0.1%	5.1 ± 0.6 %	4.4 ± 0.1%
FA 20:3(n-6,n-9,n-12)	18.3 ± 0.5%	43.3 ± 1.0%	56.7 ± 1.4%	75.3 ± 0.8%
FA 20:3(n-7,n-10,n-13)	6.9 ± 0.4%	4.5 ± 0.2%	6.1 ± 0.3%	3.1 ± 0.4%
FA 20:3(n-9,n-12,n-15)	73.9 ± 0.5%	50.5 ± 1.0%	32.2 ± 1.9%	17.2 ± 0.5%
FA 20:4(n-6,n-9,n-12,n-15)	97.2 ± 1.4%	96.3 ± 0.3%	93.2 ± 0.3%	92.9 ± 0.1%
FA 20:4(n-3,n-6,n-9,n-12)	2.8 ± 1.4%	3.7 ± 0.3%	6.8 ± 0.3%	7.1 ± 0.1%
FA 20:5(n-3,n-6,n-9,n-12,n-15)	100.0 ± 0%	100.0 ± 0%	100.0 ± 0%	100.0 ± 0%
FA 22:2(n-10,n-13)	21.1 ± 0.5%	19.8 ± 1.0%	6.1 ± 0.3%	0
FA 22:2(n-9,n-15)	72.2 ± 0.4%	80.2 ± 1.0%	93.9 ± 0.3%	0
FA 22:2(n-7,n-10)	6.6 ± 0.7%	0	0	0
FA 22:3(n-6,n-9,n-12)	1.7 ± 1.3 %	6.6 ± 0.6 %	9.3 ± 0.8%	0
FA 22:3(n-7,n-10,n-13)	7.9 ± 0.7 %	7.2 ± 0.5%	14.3 ± 1.2%	0
FA 22:3(n-9,n-12,n-15)	90.4 ± 0.9 %	86.2 ± 0.8%	76.4 ± 1.6%	0
FA 22:4(n-6,n-9,n-12,n-15)	85.4 ± 2.7 %	92.2 ± 0.4 %	86.8 ± 1.3 %	63.5 ± 4.2%
FA 22:4(n-3,n-6,n-9,n-12)	14.6 ± 2.7 %	7.8 ± 0.4 %	13.2 ± 1.3 %	36.5 ± 4.2%
FA 22:5(n-3,n-6,n-9,n-12,n-15)	100.0 ± 0%	100.0 ± 0%	100.0 ± 0%	100.0 ± 0%
FA 22:6(n-3,n-6,n-9,n-12,n-15,n-18)	100.0 ± 0%	100.0 ± 0%	100.0 ± 0%	100.0 ± 0%
FA 24:2(n-9,n-15)	100.0 ± 0%	100.0 ± 0%	100.0 ± 0%	0
FA 24:3(n-9,n-12,n-15)	100.0 ± 0%	100.0 ± 0%	100.0 ± 0%	0
FA 24:4(n-9,n-12,n-15,n-18)	0	100.0 ± 0%	0	0
FA 24:4(n-6,n-9,n-12,n-15)	100.0 ± 0%	0	100.0 ± 0%	0
FA 24:5(n-6,n-9,n-12,n-15,n-18)	100.0 ± 0%	100.0 ± 0%	0	0
FA 24:5(n-3,n-6,n-9,n-12,n-15)	0	0	100.0 ± 0%	0
FA 24:6(n-3,n-6,n-9,n-12,n-15,n-18)	100.0 ± 0%	100.0 ± 0%	100.0 ± 0%	0

## Sheet: Supplemental Table S4
Supplemental Table S4. Unsaturated fatty acids identified by offline 2-acpy PB derivatization and RPLC-MS/MS in culture medium.
r.t/min	m/z	PB adduct	Species	C=C information & diagnostic ions for C=C position	Isomer ratio
1.54835	362.266	[M+2-AP+H]+	FA 15:1	FA(15:1(Δ6)) 220.13,232.21, ;	FA(15:1(Δ6)) 100.0 ± 0%;
1.65098	376.282	[M+2-AP+H]+	FA 16:1	FA(16:1(Δ12)) 304.23,162.13, ;	FA(16:1(Δ12)) 9.8 ± 0.8 %;
				FA(16:1(Δ11)) 290.21,176.14, ;	FA(16:1(Δ11)) 5.7± 0.4%;
				FA(16:1(Δ9)) 262.18,204.18, ;	FA(16:1(Δ9)) 54.7± 1.4%;
				FA(16:1(Δ7)) 234.15,232.21, ;	FA(16:1(Δ7)) 17.3± 0.6%;
				FA(16:1(Δ6)) 220.13,246.22,	FA(16:1(Δ6)) 12.4± 0.6%;
1.88786	390.297	[M+2-AP+H]+	FA 17:1	FA(17:1(Δ11)) 290.21,190.16, ;	FA(17:1(Δ11)) 3.7 ± 0.3%;
				FA(17:1(Δ10)) 276.19,204.18, ;	FA(17:1(Δ10)) 3.3 ± 0.4%;
				FA(17:1(Δ9)) 262.18,218.19, ;	FA(17:1(Δ9)) 63.7 ± 1.2%;
				FA(17:1(Δ8)) 248.16,232.21, ;	FA(17:1(Δ8)) 18.1 ± 1.2%;
				FA(17:1(Δ7)) 234.15,246.22, ;	FA(17:1(Δ7)) 3.5 ± 0.1%;
				FA(17:1(Δ6)) 220.13,260.24, ;	FA(17:1(Δ6)) 7.6± 0.7%;
1.63037	388.281	[M+2-AP+H]+	FA 17:2	FA(17:2(Δ8,11)) 288.19,190.16, 248.16,230.19, ;	FA(17:2(Δ8,11)) 100.0 ± 0%;
2.20567	404.314	[M+2-AP+H]+	FA 18:1	FA(18:1(Δ13)) 318.24,176.14;	FA(18:1(Δ13)) 1.7 ± 0.1%;
				FA(18:1(Δ11)) 290.21,204.18, ;	FA(18:1(Δ11)) 23.0 ± 1.0 %;
				FA(18:1(Δ9)) 262.18,232.21, ;	FA(18:1(Δ9)) 72.7 ± 1.0 %;
				FA(18:1(Δ8)) 248.16,246.22,	FA(18:1(Δ8)) 2.6 ± 0.1%;
1.90047	402.297	[M+2-AP+H]+	FA 18:2	FA(18:2(Δ5,8)) 246.15,246.22, 206.12,286.25, ;	FA(18:2(Δ5,8)) 1.9 ± 0.3%;
				FA(18:2(Δ6,9)) 260.16,232.21, 220.13,272.24, ;	FA(18:2(Δ6,9)) 3.7± 0.5%;
				FA(18:2(Δ8,11)) 288.19,204.18, 248.16,244.21, ;	FA(18:2(Δ8,11)) 6.9 ± 0.3%;
				FA(18:2(Δ9,12)) 302.21,190.16, 262.18,230.19, ;	FA(18:2(Δ9,12)) 87.5 ± 0.8%;
1.61629	400.281	[M+2-AP+H]+	FA 18:3	FA(18:3(Δ9,12,15)) 342.24,148.11, 302.21,188.14, 262.18,228.18,	FA(18:3(Δ9,12,15)) 95.6 ± 0.2%;
				FA(18:3(Δ6,9,12)) 300.19,190.16, 260.16,230.19, 220.13,270.22, ;	FA(18:3(Δ6,9,12)) 4.4 ± 0.2%;
2.41416	418.329	[M+2-AP+H]+	FA 19:1	FA(19:1(Δ13)) 318.24,190.16, ;	FA(19:1(Δ13)) 2.9 ± 0.5%;
				FA(19:1(Δ12)) 304.22,204.18, ;	FA(19:1(Δ12)) 3.1 ± 0.6%;
				FA(19:1(Δ11)) 290.21,218.19, ;	FA(19:1(Δ11)) 68.4 ± 1.3%;
				FA(19:1(Δ10)) 276.19,232.21, ;	FA(19:1(Δ10)) 6.4 ± 0.5%;
				FA(19:1(Δ9)) 262.18,246.22, ;	FA(19:1(Δ9)) 13.3 ± 0.8%;
				FA(19:1(Δ8)) 248.16,260.24, ;	FA(19:1(Δ8)) 5.9 ± 0.7%;
2.09278	416.314	[M+2-AP+H]+	FA 19:2	FA(19:2(Δ8,11)) 288.19,218.19, 248.16,258.22, ;	FA(19:2(Δ8,11)) 33.6 ± 0.8%;
				FA(19:2(Δ9,12)) 302.21,204.18, 262.18,244.21, ;	FA(19:2(Δ9,12)) 14.6 ± 2.9%;
				FA(19:2(Δ10,13)) 316.22,190.16, 276.19,230.19, ;	FA(19:2(Δ10,13)) 51.8 ± 2.8%;
2.72875	432.344	[M+2-AP+H]+	FA 20:2	FA(20:1(Δ15)) 346.27,176.14, ;	FA(20:1(Δ15)) 2.7 ± 0.2%;
				FA(20:1(Δ13)) 318.24,204.18, ;	FA(20:1(Δ13)) 36.4 ± 1.2%;
				FA(20:1(Δ11)) 290.21,232.21, ;	FA(20:1(Δ11)) 53.0 ± 0.9%;
				FA(20:1(Δ10)) 276.19,246.22, ;	FA(20:1(Δ10)) 3.5 ± 0.2%;
				FA(20:1(Δ9)) 262.18,260.24, ;	FA(20:1(Δ9)) 4.3 ± 0.5%;
2.36814	430.326	[M+2-AP+H]+	FA 20:2	FA(20:2(Δ7,10)) 274.17,246.22, 234.14,286.25, ;	FA(20:2(Δ7,10)) 6.7 ± 0.8%;
				FA(20:2(Δ8,11)) 288.19,232.21, 248.16,272.24, ;	FA(20:2(Δ8,11)) 30.2 ± 0.5%;
				FA(20:2(Δ10,13)) 316.22,204.18, 276.19,244.21, ;	FA(20:2(Δ10,13)) 29.4 ± 1.1%;
				FA(20:2(Δ11,14)) 330.24,190.16, 290.21,230.19, ;	FA(20:2(Δ11,14)) 33.7 ± 0.2%;
2.04782	428.311	[M+2-AP+H]+	FA 20:3	FA(20:3(Δ11,14,17)) 370.27,148.11, 330.24,188.14, 290.21,228.18, ;	FA(20:3(Δ11,14,17)) 4.4 ± 0.1%;
				FA(20:3(Δ8,11,14)) 328.22,190.16, 288.19,230.19, 248.16,270.22, ;	FA(20:3(Δ8,11,14)) 75.3 ± 0.8%;
				FA(20:3(Δ7,10,13)) 314.21,204.18, 274.18,244.21, 234.14,284.24, ;	FA(20:3(Δ7,10,13)) 3.1 ± 0.4%;
				FA(20:3(Δ5,8,11)) 286.18,232.21, 246.14,272.24, 206.11,312.27, ;	FA(20:3(Δ5,8,11)) 17.2 ± 0.5%;
1.90804	426.296	[M+2-AP+H]+	FA 20:4	FA(20:4(Δ5,8,11,14)) 326.21,190.16, 286.18,230.19, 246.14,270.22, 206.11,310.25, ;	FA(20:4(Δ5,8,11,14)) 92.9 ± 0.1%;
				FA(20:4(Δ8,11,14,17)) 368.25,148.11, 328.22,188.14, 288.19,228.18, 248.16,268.21, ;	FA(20:4(Δ8,11,14,17)) 7.1 ± 0.1%;
1.6406	424.281	[M+2-AP+H]+	FA 20:5	FA(20:5(Δ5,8,11,14,17)) 366.24,148.11, 326.21,188.14, 286.18,228.18, 246.15,268.21, 206.11,308.24, ;	FA(20:5(Δ5,8,11,14,17)) 100.0 ± 0%;
3.13316	446.36	[M+2-AP+H]+	FA 21:1	FA(21:1(Δ13)) 318.24,218.19, ;	FA(21:1(Δ13)) 100.0 ± 0%;
3.33557	460.377	[M+2-AP+H]+	FA 22:1	FA(22:1(Δ15)) 346.27,204.18, ;	FA(22:1(Δ15)) 9.4± 2.4%;
				FA(22:1(Δ13)) 318.24,232.21, ;	FA(22:1(Δ13)) 90.6 ± 2.4%;
2.10189	454.326	[M+2-AP+H]+	FA 22:4	FA(22:4(Δ7,10,13,16)) 354.24,190.16, 314.21,230.19, 274.17,270.22, 234.14,310.25, ;	FA(22:4(Δ7,10,13,16)) 63.5± 4.2%;
				FA(22:4(Δ10,13,16,19)) 396.28,148.11, 356.25,188.14, 316.22,228.18, 276.19,268.21, ;	FA(22:4(Δ10,13,16,19)) 36.5± 4.2%;
1.89084	452.313	[M+2-AP+H]+	FA 22:5	FA(22:5(Δ7,10,13,16,19)) 394.27,148.11, 354.24,188.14, 314.21,228.18, 274.18,268.21, 234.15,308.24, ;	FA(22:5(Δ7,10,13,16,19)) 100.0 ± 0%;
1.85139	450.297	[M+2-AP+H]+	FA 22:6	FA(22:6(Δ4,7,10,13,16,19)) 392.25,148.11, 352.22,188.14, 312.19,228.18, 272.16,268.21, 232.13,308.24, 192.1,348.27, ;	FA(22:6(Δ4,7,10,13,16,19)) 100.0 ± 0%;
4.11725	488.406	[M+2-AP+H]+	FA 24:1	FA(24:1(Δ15)) 346.27,232.21, ;	FA(24:1(Δ15)) 100.0 ± 0%;
